# Supplementary material for: Metatranscriptomic and metataxonomic insights into the ultra-small microbiome of the Korean fermented vegetable, kimchi
Source: Front Microbiol. 2022 Oct 5;13:1026513. doi: 10.3389/fmicb.2022.1026513 (PMC9581167; doi:10.3389/fmicb.2022.1026513)
Supplement: Supplementary file 1 [file Table_1.XLSX]

## Sheet: Sheet1 (2)
	Table S1. Relative abundance profiling reflected abundances of USM and NM at the phylum, class, order, family, genus, and species levels of microbiome.
		Taxon							Sample
	No.	Phylum	Class	Order	Family	Genus	species		USM	NM
	1	Acidobacteria	Acidobacteria	Acidobacteriales	Acidobacteriaceae	Acidobacterium	Acidobacterium capsulatum		0.068903	0
	2	Actinobacteria	Actinobacteria	Actinomycetales	Micrococcaceae	Arthrobacter	Arthrobacter nicotinovorans		0.00127598	0
	3	Actinobacteria	Actinobacteria	Actinomycetales	Micrococcaceae	Arthrobacter	Arthrobacter oxydans		0.16843	0
	4	Actinobacteria	Actinobacteria	Actinomycetales	Micrococcaceae	Arthrobacter	Arthrobacter psychrolactophilus		0	0.00101932
	5	Actinobacteria	Actinobacteria	Actinomycetales	Micrococcaceae	Arthrobacter	Arthrobacter ramosus		0.16843	0
	6	Actinobacteria	Actinobacteria	Actinomycetales	Micrococcaceae	Arthrobacter	Arthrobacter sp. 'SMCC G965'		0.0893188	0
	7	Actinobacteria	Actinobacteria	Actinomycetales	Micrococcaceae	Arthrobacter	Arthrobacter sp. 20B		0	0.00203863
	8	Actinobacteria	Actinobacteria	Bifidobacteriales	Bifidobacteriaceae	Bifidobacterium	Bifidobacterium pseudocatenulatum		0.267956	0
	9	Actinobacteria	Actinobacteria	Bifidobacteriales	Bifidobacteriaceae	Bifidobacterium	Bifidobacterium pseudolongum		0.0293476	0
	10	Actinobacteria	Actinobacteria	Actinomycetales	Dermabacteraceae	Brachybacterium	Brachybacterium tyrofermentans		0	0.00101932
	11	Actinobacteria	Actinobacteria	Coriobacteriales	Coriobacteriaceae	Collinsella	Collinsella aerofaciens		0.0242437	0
	12	Actinobacteria	Actinobacteria	Actinomycetales	Corynebacteriaceae	Corynebacterium	Corynebacterium glutamicum		0.0306236	0
	13	Actinobacteria	Actinobacteria	Actinomycetales	Corynebacteriaceae	Corynebacterium	Corynebacterium propinquum		0.0267956	0
	14	Actinobacteria	Actinobacteria	Coriobacteriales	Coriobacteriaceae	Enterorhabdus	Enterorhabdus caecimuris		0.00127598	0
	15	Actinobacteria	Actinobacteria	Actinomycetales	Kineosporiaceae	Kineococcus	Kineococcus aurantiacus		0	0.00101932
	16	Actinobacteria	Actinobacteria	Actinomycetales	Microbacteriaceae	Leifsonia	Leifsonia aquatica		0.00127598	0.00101932
	17	Actinobacteria	Actinobacteria	Actinomycetales	Microbacteriaceae	Microbacterium	Microbacterium foliorum		0	0.00101932
	18	Actinobacteria	Actinobacteria	Actinomycetales	Micrococcaceae	Micrococcus	Micrococcus sp. SMCC ZAT351		0	0.00203863
	19	Actinobacteria	Actinobacteria	Actinomycetales	Mycobacteriaceae	Mycobacterium	Mycobacterium elephantis		0	0.00101932
	20	Actinobacteria	Actinobacteria	Actinomycetales	Mycobacteriaceae	Mycobacterium	Mycobacterium gordonae		0.0127598	0
	21	Actinobacteria	Actinobacteria	Actinomycetales	Propionibacteriaceae	Propionibacterium	Propionibacterium acnes		0.0114838	0
	22	Actinobacteria	Actinobacteria	Actinomycetales	Micrococcaceae	Renibacterium	Renibacterium salmoninarum		0.00127598	0
	23	Actinobacteria	Actinobacteria	Actinomycetales	Nocardiaceae	Rhodococcus	Rhodococcus sp. 28/19		0	0.00101932
	24	Actinobacteria	Actinobacteria	Actinomycetales	Micrococcaceae	Rothia	Rothia mucilaginosa		0.0280716	0
	25	Actinobacteria	Actinobacteria	Actinomycetales	Streptomycetaceae	Streptomyces	Streptomyces cyaneus		0.267956	0
	26	Actinobacteria	Actinobacteria	Actinomycetales	Intrasporangiaceae	Tetrasphaera	Tetrasphaera australiensis		0.0306236	0
	27	Actinobacteria	Actinobacteria	Actinomycetales	Intrasporangiaceae	Tetrasphaera	Tetrasphaera jenkinsii		0.0472113	0
	28	Actinobacteria	Actinobacteria	Actinomycetales	unclassified (derived from Actinomycetales)	Tropheryma	Tropheryma whipplei		0.00127598	0
	29	Bacteroidetes	Bacteroidia	Bacteroidales	Rikenellaceae	Alistipes	Alistipes finegoldii		0.0663511	0
	30	Bacteroidetes	Bacteroidia	Bacteroidales	Bacteroidaceae	Bacteroides	Bacteroides caccae		0.0114838	0
	31	Bacteroidetes	Bacteroidia	Bacteroidales	Bacteroidaceae	Bacteroides	Bacteroides coprocola		0.00127598	0
	32	Bacteroidetes	Bacteroidia	Bacteroidales	Bacteroidaceae	Bacteroides	Bacteroides fragilis		0.0561432	0
	33	Bacteroidetes	Bacteroidia	Bacteroidales	Bacteroidaceae	Bacteroides	Bacteroides helcogenes		0.00127598	0
	34	Bacteroidetes	Bacteroidia	Bacteroidales	Bacteroidaceae	Bacteroides	Bacteroides ovatus		0.188845	0
	35	Bacteroidetes	Bacteroidia	Bacteroidales	Bacteroidaceae	Bacteroides	Bacteroides plebeius		0.301132	0
	36	Bacteroidetes	Bacteroidia	Bacteroidales	Bacteroidaceae	Bacteroides	Bacteroides vulgatus		0.14291	0
	37	Bacteroidetes	Bacteroidia	Bacteroidales	Porphyromonadaceae	Butyricimonas	Butyricimonas virosa		0.0854908	0
	38	Bacteroidetes	Flavobacteria	Flavobacteriales	Flavobacteriaceae	Capnocytophaga	Capnocytophaga ochracea		0.0242437	0
	39	Bacteroidetes	Flavobacteria	Flavobacteriales	Flavobacteriaceae	Chryseobacterium	Chryseobacterium gleum		0	0.00407726
	40	Bacteroidetes	Flavobacteria	Flavobacteriales	Flavobacteriaceae	Chryseobacterium	Chryseobacterium indologenes		0	0.00101932
	41	Bacteroidetes	Flavobacteria	Flavobacteriales	Flavobacteriaceae	Chryseobacterium	Chryseobacterium proteolyticum		0	0.00101932
	42	Bacteroidetes	Flavobacteria	Flavobacteriales	Flavobacteriaceae	Chryseobacterium	Chryseobacterium soldanellicola		0	0.00407726
	43	Bacteroidetes	Flavobacteria	Flavobacteriales	Flavobacteriaceae	Chryseobacterium	Chryseobacterium soli		0	0.00101932
	44	Bacteroidetes	Flavobacteria	Flavobacteriales	Flavobacteriaceae	Coenonia	Coenonia anatina		0.0242437	0
	45	Bacteroidetes	Cytophagia	Cytophagales	Cytophagaceae	Cytophaga	Cytophaga sp.		0	0.00101932
	46	Bacteroidetes	Cytophagia	Cytophagales	Cytophagaceae	Cytophaga	Cytophaga sp. I-1787		0	0.00101932
	47	Bacteroidetes	Flavobacteria	Flavobacteriales	Flavobacteriaceae	Flavobacterium	Flavobacterium aquatile		0.0778349	0
	48	Bacteroidetes	Flavobacteria	Flavobacteriales	Flavobacteriaceae	Flavobacterium	Flavobacterium columnare		0.00127598	0.00101932
	49	Bacteroidetes	Flavobacteria	Flavobacteriales	Flavobacteriaceae	Flavobacterium	Flavobacterium denitrificans		0	0.00101932
	50	Bacteroidetes	Flavobacteria	Flavobacteriales	Flavobacteriaceae	Flavobacterium	Flavobacterium johnsoniae		0.14929	0.00509658
	51	Bacteroidetes	Flavobacteria	Flavobacteriales	Flavobacteriaceae	Flavobacterium	Flavobacterium sp.		0	0.00101932
	52	Bacteroidetes	Flavobacteria	Flavobacteriales	Flavobacteriaceae	Flavobacterium	Flavobacterium sp. MSY2		0.00127598	0
	53	Bacteroidetes	Flavobacteria	Flavobacteriales	Flavobacteriaceae	Flavobacterium	Flavobacterium sp. SOC A4(12)		0.0255196	0.00101932
	54	Bacteroidetes	Cytophagia	Cytophagales	Cytophagaceae	Flectobacillus	Flectobacillus major		0	0.00101932
	55	Bacteroidetes	Bacteroidia	Bacteroidales	Prevotellaceae	Paraprevotella	Paraprevotella clara		0.00127598	0
	56	Bacteroidetes	Sphingobacteria	Sphingobacteriales	Sphingobacteriaceae	Pedobacter	Pedobacter heparinus		0.109734	0.00101932
	57	Bacteroidetes	Sphingobacteria	Sphingobacteriales	Sphingobacteriaceae	Pedobacter	Pedobacter nyackensis		0	0.00203863
	58	Bacteroidetes	Sphingobacteria	Sphingobacteriales	Sphingobacteriaceae	Pedobacter	Pedobacter sp. KP-2		0.00510393	0.00203863
	59	Bacteroidetes	Bacteroidia	Bacteroidales	Prevotellaceae	Prevotella	Prevotella copri		0.0612471	0
	60	Bacteroidetes	Sphingobacteria	Sphingobacteriales	Sphingobacteriaceae	Sphingobacterium	Sphingobacterium multivorum		0	0.00203863
	61	Bacteroidetes	Sphingobacteria	Sphingobacteriales	Sphingobacteriaceae	Sphingobacterium	Sphingobacterium spiritivorum		0	0.00101932
	62	Bacteroidetes	Flavobacteria	Flavobacteriales	Flavobacteriaceae	Tenacibaculum	Tenacibaculum amylolyticum		0	0.00101932
	63	Bacteroidetes	Sphingobacteria	Sphingobacteriales	unclassified (derived from Sphingobacteriales)	Terrimonas	Terrimonas ferruginea		0	0.00101932
	64	Bacteroidetes	Sphingobacteria	Sphingobacteriales	unclassified (derived from Sphingobacteriales)	Terrimonas	Terrimonas lutea		0.0816629	0
	65	Cyanobacteria	unclassified	Nostocales	Nostocaceae	Anabaena	Anabaena sp. PCC 7108		0.0140358	0
	66	Cyanobacteria	unclassified	Oscillatoriales	unclassified (derived from Oscillatoriales)	Planktothrix	Planktothrix rubescens		0.00510393	0
	67	Firmicutes	Bacilli	Lactobacillales	Aerococcaceae	Abiotrophia	Abiotrophia defectiva		0.0318996	0
	68	Firmicutes	Bacilli	Lactobacillales	Aerococcaceae	Abiotrophia	Abiotrophia para-adiacens		0.0204157	0
	69	Firmicutes	Bacilli	Lactobacillales	Aerococcaceae	Aerococcus	Aerococcus viridans		0	0.00101932
	70	Firmicutes	Clostridia	Clostridiales	Clostridiaceae	Alkaliphilus	Alkaliphilus transvaalensis		0.0510393	0
	71	Firmicutes	Clostridia	Clostridiales	Lachnospiraceae	Anaerostipes	Anaerostipes caccae		0.126322	0
	72	Firmicutes	Bacilli	Bacillales	Bacillaceae	Bacillus	Bacillus amyloliquefaciens		0	0.00101932
	73	Firmicutes	Bacilli	Bacillales	Bacillaceae	Bacillus	Bacillus anthracis		0.251368	0
	74	Firmicutes	Bacilli	Bacillales	Bacillaceae	Bacillus	Bacillus cereus		0.114838	0
	75	Firmicutes	Bacilli	Bacillales	Bacillaceae	Bacillus	Bacillus clausii		0	0.00305795
	76	Firmicutes	Bacilli	Bacillales	Bacillaceae	Bacillus	Bacillus halmapalus		0.00127598	0.0428113
	77	Firmicutes	Bacilli	Bacillales	Bacillaceae	Bacillus	Bacillus licheniformis		0.00127598	0.022425
	78	Firmicutes	Bacilli	Bacillales	Bacillaceae	Bacillus	Bacillus megaterium		0.00382795	0
	79	Firmicutes	Bacilli	Bacillales	Bacillaceae	Bacillus	Bacillus plakortidis		0	0.00101932
	80	Firmicutes	Bacilli	Bacillales	Bacillaceae	Bacillus	Bacillus pumilus		0	0.0265022
	81	Firmicutes	Bacilli	Bacillales	Bacillaceae	Bacillus	Bacillus sonorensis		0	0.0234443
	82	Firmicutes	Bacilli	Bacillales	Bacillaceae	Bacillus	Bacillus sp.		0	0.00101932
	83	Firmicutes	Bacilli	Bacillales	Bacillaceae	Bacillus	Bacillus sp. B001		0	0.00101932
	84	Firmicutes	Bacilli	Bacillales	Bacillaceae	Bacillus	Bacillus sp. HH-01		0	0.0856225
	85	Firmicutes	Bacilli	Bacillales	Bacillaceae	Bacillus	Bacillus sp. SH38		0.00127598	0
	86	Firmicutes	Bacilli	Bacillales	Bacillaceae	Bacillus	Bacillus sp. TT402		0.607368	0
	87	Firmicutes	Bacilli	Bacillales	Bacillaceae	Bacillus	Bacillus subtilis		0	0.153917
	88	Firmicutes	Clostridia	Clostridiales	unclassified (derived from Clostridiales)	Blautia	Blautia sp. Ser8		0.00127598	0
	89	Firmicutes	Clostridia	Clostridiales	Lachnospiraceae	Butyrivibrio	Butyrivibrio fibrisolvens		0.0318996	0
	90	Firmicutes	Bacilli	Lactobacillales	Carnobacteriaceae	Carnobacterium	Carnobacterium maltaromaticum		0.00127598	0.00101932
	91	Firmicutes	Erysipelotrichi	Erysipelotrichales	Erysipelotrichaceae	Catenibacterium	Catenibacterium mitsuokai		0.0140358	0
	92	Firmicutes	Clostridia	Clostridiales	unclassified (derived from Clostridiales)	unclassified (derived from Clostridiales)	Clostridiales bacterium 1_7_47FAA		0.0446594	0
	93	Firmicutes	Clostridia	Clostridiales	Clostridiaceae	Clostridium	Clostridium aldrichii		0.14291	0
	94	Firmicutes	Clostridia	Clostridiales	Clostridiaceae	Clostridium	Clostridium baratii		0.0446594	0
	95	Firmicutes	Clostridia	Clostridiales	Clostridiaceae	Clostridium	Clostridium bifermentans		0.103355	0
	96	Firmicutes	Clostridia	Clostridiales	Clostridiaceae	Clostridium	Clostridium butyricum		0.0267956	0
	97	Firmicutes	Clostridia	Clostridiales	Clostridiaceae	Clostridium	Clostridium celatum		0.202881	0
	98	Firmicutes	Clostridia	Clostridiales	Clostridiaceae	Clostridium	Clostridium difficile		0.59078	0
	99	Firmicutes	Clostridia	Clostridiales	Clostridiaceae	Clostridium	Clostridium disporicum		0.00127598	0
	100	Firmicutes	Clostridia	Clostridiales	Clostridiaceae	Clostridium	Clostridium hiranonis		0.0318996	0
	101	Firmicutes	Clostridia	Clostridiales	Clostridiaceae	Clostridium	Clostridium indolis		0.0446594	0
	102	Firmicutes	Clostridia	Clostridiales	Clostridiaceae	Clostridium	Clostridium lituseburense		0.13653	0
	103	Firmicutes	Clostridia	Clostridiales	Clostridiaceae	Clostridium	Clostridium methylpentosum		0.0637991	0
	104	Firmicutes	Clostridia	Clostridiales	Clostridiaceae	Clostridium	Clostridium perfringens		0.452974	0
	105	Firmicutes	Clostridia	Clostridiales	Clostridiaceae	Clostridium	Clostridium propionicum		0.126322	0
	106	Firmicutes	Erysipelotrichi	Erysipelotrichales	Erysipelotrichaceae	unclassified (derived from Erysipelotrichaceae)	Clostridium ramosum		0.0280716	0
	107	Firmicutes	Clostridia	Clostridiales	Clostridiaceae	Clostridium	Clostridium scindens		0.0408314	0
	108	Firmicutes	Clostridia	Clostridiales	Clostridiaceae	Clostridium	Clostridium sordellii		0.0650751	0
	109	Firmicutes	Clostridia	Clostridiales	Clostridiaceae	Clostridium	Clostridium sp. Kas107-1		0.0433834	0
	110	Firmicutes	Clostridia	Clostridiales	Clostridiaceae	Clostridium	Clostridium sp. enrichment culture clone 7-25		0.0255196	0
	111	Firmicutes	Clostridia	Clostridiales	Clostridiaceae	Clostridium	Clostridium thermocellum		0.0676271	0
	112	Firmicutes	Clostridia	Clostridiales	Clostridiaceae	Clostridium	Clostridium xylanolyticum		0	0.00101932
	113	Firmicutes	Clostridia	Clostridiales	Lachnospiraceae	Coprococcus	Coprococcus comes		0.0216917	0
	114	Firmicutes	Bacilli	Lactobacillales	Enterococcaceae	Enterococcus	Enterococcus casseliflavus		0.00127598	0
	115	Firmicutes	Bacilli	Lactobacillales	Enterococcaceae	Enterococcus	Enterococcus durans		0.0280716	0
	116	Firmicutes	Bacilli	Lactobacillales	Enterococcaceae	Enterococcus	Enterococcus faecalis		0.00127598	0.00203863
	117	Firmicutes	Bacilli	Lactobacillales	Enterococcaceae	Enterococcus	Enterococcus faecium		0.0357275	0.00101932
	118	Firmicutes	Bacilli	Lactobacillales	Enterococcaceae	Enterococcus	Enterococcus gallinarum		0	0.00815453
	119	Firmicutes	Clostridia	Clostridiales	Ruminococcaceae	Ethanoligenens	Ethanoligenens harbinense		0.0280716	0
	120	Firmicutes	Clostridia	Clostridiales	Eubacteriaceae	Eubacterium	Eubacterium coprostanoligenes		0.14291	0
	121	Firmicutes	Clostridia	Clostridiales	Eubacteriaceae	Eubacterium	Eubacterium oxidoreducens		0.0165878	0
	122	Firmicutes	Clostridia	Clostridiales	Eubacteriaceae	Eubacterium	Eubacterium ramulus		0.0229677	0
	123	Firmicutes	Clostridia	Clostridiales	Ruminococcaceae	Faecalibacterium	Faecalibacterium prausnitzii		0.224573	0
	124	Firmicutes	Bacilli	Lactobacillales	Leuconostocaceae	Fructobacillus	Fructobacillus ficulneus		0.00127598	0.00203863
	125	Firmicutes	Clostridia	Clostridiales	Lachnospiraceae	Hespellia	Hespellia porcina		0.070179	0
	126	Firmicutes	Clostridia	Clostridiales	Lachnospiraceae	Hespellia	Hespellia stercorisuis		0.0204157	0
	127	Firmicutes	Bacilli	Bacillales	Planococcaceae	Kurthia	Kurthia gibsonii		0	0.00305795
	128	Firmicutes	Clostridia	Clostridiales	Lachnospiraceae	unclassified (derived from Lachnospiraceae)	Lachnospiraceae bacterium A4		0.00127598	0
	129	Firmicutes	Bacilli	Lactobacillales	Lactobacillaceae	Lactobacillus	Lactobacillus algidus		0	0.00203863
	130	Firmicutes	Bacilli	Lactobacillales	Lactobacillaceae	Lactobacillus	Lactobacillus amylophilus		0.125046	0
	131	Firmicutes	Bacilli	Lactobacillales	Lactobacillaceae	Lactobacillus	Lactobacillus casei		0.00127598	0
	132	Firmicutes	Bacilli	Lactobacillales	Lactobacillaceae	Lactobacillus	Lactobacillus crustorum		0	0.00101932
	133	Firmicutes	Bacilli	Lactobacillales	Lactobacillaceae	Lactobacillus	Lactobacillus curvatus		0.0191397	0.0438306
	134	Firmicutes	Bacilli	Lactobacillales	Lactobacillaceae	Lactobacillus	Lactobacillus dextrinicus		0.00382795	0.00713521
	135	Firmicutes	Bacilli	Lactobacillales	Lactobacillaceae	Lactobacillus	Lactobacillus fermentum		0.00127598	0.00101932
	136	Firmicutes	Bacilli	Lactobacillales	Lactobacillaceae	Lactobacillus	Lactobacillus fructivorans		0.00127598	0
	137	Firmicutes	Bacilli	Lactobacillales	Lactobacillaceae	Lactobacillus	Lactobacillus fuchuensis		0	0.00101932
	138	Firmicutes	Bacilli	Lactobacillales	Lactobacillaceae	Lactobacillus	Lactobacillus graminis		0	0.00203863
	139	Firmicutes	Bacilli	Lactobacillales	Lactobacillaceae	Lactobacillus	Lactobacillus hammesii		0.00127598	0.00101932
	140	Firmicutes	Bacilli	Lactobacillales	Lactobacillaceae	Lactobacillus	Lactobacillus helveticus		0.00127598	0.00101932
	141	Firmicutes	Bacilli	Lactobacillales	Lactobacillaceae	Lactobacillus	Lactobacillus intestinalis		0.00255196	0
	142	Firmicutes	Bacilli	Lactobacillales	Lactobacillaceae	Lactobacillus	Lactobacillus kisonensis		0.00127598	0
	143	Firmicutes	Bacilli	Lactobacillales	Lactobacillaceae	Lactobacillus	Lactobacillus kunkeei		0.00127598	0
	144	Firmicutes	Bacilli	Lactobacillales	Lactobacillaceae	Lactobacillus	Lactobacillus lindneri		0	0.00305795
	145	Firmicutes	Bacilli	Lactobacillales	Lactobacillaceae	Lactobacillus	Lactobacillus malefermentans		0	0.00101932
	146	Firmicutes	Bacilli	Lactobacillales	Lactobacillaceae	Lactobacillus	Lactobacillus mali		0	0.00101932
	147	Firmicutes	Bacilli	Lactobacillales	Lactobacillaceae	Lactobacillus	Lactobacillus manihotivorans		0.00127598	0.00101932
	148	Firmicutes	Bacilli	Lactobacillales	Lactobacillaceae	Lactobacillus	Lactobacillus murinus		0.0318996	0
	149	Firmicutes	Bacilli	Lactobacillales	Lactobacillaceae	Lactobacillus	Lactobacillus oligofermentans		0.00127598	0
	150	Firmicutes	Bacilli	Lactobacillales	Lactobacillaceae	Lactobacillus	Lactobacillus parabrevis		0	0.00101932
	151	Firmicutes	Bacilli	Lactobacillales	Lactobacillaceae	Lactobacillus	Lactobacillus parabuchneri		0.00127598	0.00509658
	152	Firmicutes	Bacilli	Lactobacillales	Lactobacillaceae	Lactobacillus	Lactobacillus paracasei		0	0.00101932
	153	Firmicutes	Bacilli	Lactobacillales	Lactobacillaceae	Lactobacillus	Lactobacillus paracollinoides		0.00127598	0
	154	Firmicutes	Bacilli	Lactobacillales	Lactobacillaceae	Lactobacillus	Lactobacillus pentosus		0.00255196	0.00407726
	155	Firmicutes	Bacilli	Lactobacillales	Lactobacillaceae	Lactobacillus	Lactobacillus perolens		0.00255196	0
	156	Firmicutes	Bacilli	Lactobacillales	Lactobacillaceae	Lactobacillus	Lactobacillus plantarum		0.218193	1.05091
	157	Firmicutes	Bacilli	Lactobacillales	Lactobacillaceae	Lactobacillus	Lactobacillus reuteri		0.0255196	0
	158	Firmicutes	Bacilli	Lactobacillales	Lactobacillaceae	Lactobacillus	Lactobacillus rhamnosus		0.00127598	0.00101932
	159	Firmicutes	Bacilli	Lactobacillales	Lactobacillaceae	Lactobacillus	Lactobacillus rossiae		0.00127598	0.0346567
	160	Firmicutes	Bacilli	Lactobacillales	Lactobacillaceae	Lactobacillus	Lactobacillus ruminis		0.0216917	0
	161	Firmicutes	Bacilli	Lactobacillales	Lactobacillaceae	Lactobacillus	Lactobacillus saerimneri		0.125046	0
	162	Firmicutes	Bacilli	Lactobacillales	Lactobacillaceae	Lactobacillus	Lactobacillus sakei		63.7302	77.6423
	163	Firmicutes	Bacilli	Lactobacillales	Lactobacillaceae	Lactobacillus	Lactobacillus sanfranciscensis		0.00127598	0.00305795
	164	Firmicutes	Bacilli	Lactobacillales	Lactobacillaceae	Lactobacillus	Lactobacillus sharpeae		0.196501	0
	165	Firmicutes	Bacilli	Lactobacillales	Lactobacillaceae	Lactobacillus	Lactobacillus sp.		0.00127598	0
	166	Firmicutes	Bacilli	Lactobacillales	Lactobacillaceae	Lactobacillus	Lactobacillus sp. DCY 50T		0	0.00815453
	167	Firmicutes	Bacilli	Lactobacillales	Lactobacillaceae	Lactobacillus	Lactobacillus vaginalis		0.00127598	0
	168	Firmicutes	Bacilli	Lactobacillales	Streptococcaceae	Lactococcus	Lactococcus lactis		0.0650751	0.139646
	169	Firmicutes	Bacilli	Lactobacillales	Leuconostocaceae	Leuconostoc	Leuconostoc citreum		0.0421074	0.0265022
	170	Firmicutes	Bacilli	Lactobacillales	Leuconostocaceae	Leuconostoc	Leuconostoc gasicomitatum		0.00127598	0.0397533
	171	Firmicutes	Bacilli	Lactobacillales	Leuconostocaceae	Leuconostoc	Leuconostoc gelidum		0.00510393	0.356761
	172	Firmicutes	Bacilli	Lactobacillales	Leuconostocaceae	Leuconostoc	Leuconostoc inhae		0.14291	1.94282
	173	Firmicutes	Bacilli	Lactobacillales	Leuconostocaceae	Leuconostoc	Leuconostoc kimchii		0.00127598	0
	174	Firmicutes	Bacilli	Lactobacillales	Leuconostocaceae	Leuconostoc	Leuconostoc lactis		0.00127598	0
	175	Firmicutes	Bacilli	Lactobacillales	Leuconostocaceae	Leuconostoc	Leuconostoc mesenteroides		12.7917	3.91621
	176	Firmicutes	Bacilli	Lactobacillales	Leuconostocaceae	Leuconostoc	Leuconostoc pseudomesenteroides		0.00255196	0.0132511
	177	Firmicutes	Negativicutes	Selenomonadales	Veillonellaceae	Megamonas	Megamonas hypermegale		0.0229677	0
	178	Firmicutes	Bacilli	Lactobacillales	Lactobacillaceae	Pediococcus	Pediococcus acidilactici		0.00127598	0
	179	Firmicutes	Bacilli	Lactobacillales	Lactobacillaceae	Pediococcus	Pediococcus ethanolidurans		0.0178638	0
	180	Firmicutes	Bacilli	Lactobacillales	Lactobacillaceae	Pediococcus	Pediococcus inopinatus		0.00255196	0
	181	Firmicutes	Bacilli	Lactobacillales	Lactobacillaceae	Pediococcus	Pediococcus parvulus		0	0.00713521
	182	Firmicutes	Bacilli	Lactobacillales	Lactobacillaceae	Pediococcus	Pediococcus pentosaceus		0	0.00101932
	183	Firmicutes	Clostridia	Clostridiales	Lachnospiraceae	Robinsoniella	Robinsoniella peoriensis		0.0918707	0
	184	Firmicutes	Clostridia	Clostridiales	Lachnospiraceae	Roseburia	Roseburia intestinalis		0.202881	0
	185	Firmicutes	Clostridia	Clostridiales	Ruminococcaceae	Ruminococcus	Ruminococcus bromii		0.0153118	0
	186	Firmicutes	Clostridia	Clostridiales	Ruminococcaceae	Ruminococcus	Ruminococcus flavefaciens		0.246265	0
	187	Firmicutes	Clostridia	Clostridiales	Ruminococcaceae	Ruminococcus	Ruminococcus gnavus		0.0446594	0
	188	Firmicutes	Clostridia	Clostridiales	Ruminococcaceae	Ruminococcus	Ruminococcus sp. 5_1_39BFAA		0.181189	0
	189	Firmicutes	Clostridia	Clostridiales	Ruminococcaceae	Ruminococcus	Ruminococcus torques		0.132702	0
	190	Firmicutes	Clostridia	Clostridiales	Clostridiaceae	Sarcina	Sarcina ventriculi		0.0395554	0
	191	Firmicutes	Bacilli	Bacillales	Staphylococcaceae	Staphylococcus	Staphylococcus arlettae		0	0.00101932
	192	Firmicutes	Bacilli	Bacillales	Staphylococcaceae	Staphylococcus	Staphylococcus saprophyticus		0	0.00203863
	193	Firmicutes	Bacilli	Bacillales	Staphylococcaceae	Staphylococcus	Staphylococcus sciuri		0	0.00305795
	194	Firmicutes	Bacilli	Bacillales	Staphylococcaceae	Staphylococcus	Staphylococcus warneri		0.0127598	0
	195	Firmicutes	Bacilli	Bacillales	Planococcaceae	Ureibacillus	Ureibacillus thermosphaericus		0	0.00101932
	196	Firmicutes	Bacilli	Lactobacillales	Enterococcaceae	Vagococcus	Vagococcus carniphilus		0	0.00101932
	197	Firmicutes	Bacilli	Lactobacillales	Enterococcaceae	Vagococcus	Vagococcus salmoninarum		0	0.00101932
	198	Firmicutes	Bacilli	Lactobacillales	Leuconostocaceae	Weissella	Weissella cibaria		5.4293	0.355741
	199	Firmicutes	Bacilli	Lactobacillales	Leuconostocaceae	Weissella	Weissella confusa		0.00127598	0.10499
	200	Firmicutes	Bacilli	Lactobacillales	Leuconostocaceae	Weissella	Weissella ghanensis		0.00127598	0.00509658
	201	Firmicutes	Bacilli	Lactobacillales	Leuconostocaceae	Weissella	Weissella halotolerans		0	0.570817
	202	Firmicutes	Bacilli	Lactobacillales	Leuconostocaceae	Weissella	Weissella hellenica		0	0.00407726
	203	Firmicutes	Bacilli	Lactobacillales	Leuconostocaceae	Weissella	Weissella koreensis		0.0472113	12.6252
	204	Firmicutes	Bacilli	Lactobacillales	Leuconostocaceae	Weissella	Weissella minor		0.00127598	0.00101932
	205	Firmicutes	Bacilli	Lactobacillales	Leuconostocaceae	Weissella	Weissella soli		0.145462	0.40263
	206	Firmicutes	Bacilli	Lactobacillales	Leuconostocaceae	Weissella	Weissella thailandensis		0	0.00101932
	207	Firmicutes	Clostridia	Clostridiales	unclassified	unclassified (derived from Clostridiales)	butyrate-producing bacterium SL7/1		0.104631	0
	208	Fusobacteria	Fusobacteria	Fusobacteriales	Fusobacteriaceae	Fusobacterium	Fusobacterium nucleatum		0.0637991	0
	209	Planctomycetes	Planctomycetacia	Planctomycetales	Planctomycetaceae	Isosphaera	Isosphaera pallida		0.00382795	0
	210	Proteobacteria	Betaproteobacteria	Burkholderiales	Comamonadaceae	Acidovorax	Acidovorax sp. R12-10		0	0.00101932
	211	Proteobacteria	Gammaproteobacteria	Aeromonadales	Aeromonadaceae	Aeromonas	Aeromonas media		0	0.00203863
	212	Proteobacteria	Alphaproteobacteria	Rhizobiales	Rhizobiaceae	Agrobacterium	Agrobacterium tumefaciens		0	0.00407726
	213	Proteobacteria	Alphaproteobacteria	Rhizobiales	Bradyrhizobiaceae	Bradyrhizobium	Bradyrhizobium elkanii		0.0995266	0
	214	Proteobacteria	Alphaproteobacteria	Caulobacterales	Caulobacteraceae	Brevundimonas	Brevundimonas diminuta		0.0153118	0
	215	Proteobacteria	Alphaproteobacteria	Caulobacterales	Caulobacteraceae	Brevundimonas	Brevundimonas intermedia		0	0.00101932
	216	Proteobacteria	Alphaproteobacteria	Caulobacterales	Caulobacteraceae	Brevundimonas	Brevundimonas sp. Gc-2-c		0.0153118	0
	217	Proteobacteria	Gammaproteobacteria	Enterobacteriales	Enterobacteriaceae	Buttiauxella	Buttiauxella agrestis		0	0.00407726
	218	Proteobacteria	Betaproteobacteria	unclassified	unclassified	Candidatus Tremblaya	Candidatus Tremblaya princeps		0	0.00101932
	219	Proteobacteria	Gammaproteobacteria	Oceanospirillales	Halomonadaceae	Cobetia	Cobetia marina		0	0.00407726
	220	Proteobacteria	Betaproteobacteria	Burkholderiales	Comamonadaceae	Comamonas	Comamonas aquatica		0	0.00101932
	221	Proteobacteria	Gammaproteobacteria	Enterobacteriales	Enterobacteriaceae	Cronobacter	Cronobacter muytjensii		0	0.0061159
	222	Proteobacteria	Betaproteobacteria	Burkholderiales	Comamonadaceae	Delftia	Delftia acidovorans		0.0421074	0
	223	Proteobacteria	Betaproteobacteria	Burkholderiales	Oxalobacteraceae	Duganella	Duganella zoogloeoides		0	0.00101932
	224	Proteobacteria	Gammaproteobacteria	Xanthomonadales	Xanthomonadaceae	Dyella	Dyella japonica		0.0357275	0
	225	Proteobacteria	Gammaproteobacteria	Enterobacteriales	Enterobacteriaceae	Enterobacter	Enterobacter cloacae		0	0.0265022
	226	Proteobacteria	Gammaproteobacteria	Enterobacteriales	Enterobacteriaceae	Enterobacter	Enterobacter pulveris		0.00127598	0
	227	Proteobacteria	Gammaproteobacteria	Enterobacteriales	Enterobacteriaceae	Dickeya	Erwinia chrysanthemi		0	0.00203863
	228	Proteobacteria	Gammaproteobacteria	Enterobacteriales	Enterobacteriaceae	Erwinia	Erwinia mallotivora		0.00127598	0
	229	Proteobacteria	Gammaproteobacteria	Enterobacteriales	Enterobacteriaceae	Escherichia	Escherichia coli		0.00127598	0
	230	Proteobacteria	Gammaproteobacteria	Enterobacteriales	Enterobacteriaceae	Hafnia	Hafnia alvei		0	0.00101932
	231	Proteobacteria	Gammaproteobacteria	Oceanospirillales	Halomonadaceae	Halomonas	Halomonas sp. CA3-1I		0	0.00509658
	232	Proteobacteria	Betaproteobacteria	Burkholderiales	Oxalobacteraceae	Herbaspirillum	Herbaspirillum sp. KP1-50		0.0191397	0
	233	Proteobacteria	Gammaproteobacteria	Legionellales	Legionellaceae	Legionella	Legionella steigerwaltii		0.0204157	0
	234	Proteobacteria	Alphaproteobacteria	Rhizobiales	Phyllobacteriaceae	Mesorhizobium	Mesorhizobium sp. SCAU13		0.0165878	0
	235	Proteobacteria	Alphaproteobacteria	Rhizobiales	Methylobacteriaceae	Methylobacterium	Methylobacterium sp. CBMB5		0	0.00101932
	236	Proteobacteria	Gammaproteobacteria	Enterobacteriales	Enterobacteriaceae	Obesumbacterium	Obesumbacterium proteus		0	0.0152897
	237	Proteobacteria	Alphaproteobacteria	Rhizobiales	Brucellaceae	Ochrobactrum	Ochrobactrum sp. CCBAU 61222		0	0.00101932
	238	Proteobacteria	Gammaproteobacteria	Enterobacteriales	Enterobacteriaceae	Pantoea	Pantoea agglomerans		0.00127598	0
	239	Proteobacteria	Gammaproteobacteria	Enterobacteriales	Enterobacteriaceae	Pectobacterium	Pectobacterium carotovorum		0	0.00203863
	240	Proteobacteria	Gammaproteobacteria	Enterobacteriales	Enterobacteriaceae	Pectobacterium	Pectobacterium wasabiae		0	0.00203863
	241	Proteobacteria	Gammaproteobacteria	Pseudomonadales	Pseudomonadaceae	Pseudomonas	Pseudomonas fluorescens		0	0.00203863
	242	Proteobacteria	Gammaproteobacteria	Pseudomonadales	Pseudomonadaceae	Pseudomonas	Pseudomonas tolaasii		0	0.00101932
	243	Proteobacteria	Gammaproteobacteria	Enterobacteriales	Enterobacteriaceae	Rahnella	Rahnella aquatilis		0	0.00203863
	244	Proteobacteria	Gammaproteobacteria	Enterobacteriales	Enterobacteriaceae	Rahnella	Rahnella genomosp. 1		0	0.00101932
	245	Proteobacteria	Gammaproteobacteria	Vibrionales	Vibrionaceae	Salinivibrio	Salinivibrio costicola		0	0.00917384
	246	Proteobacteria	Gammaproteobacteria	Enterobacteriales	Enterobacteriaceae	Salmonella	Salmonella enterica		0	0.00101932
	247	Proteobacteria	Gammaproteobacteria	Xanthomonadales	Xanthomonadaceae	Stenotrophomonas	Stenotrophomonas maltophilia		0.0778349	0
	248	Proteobacteria	Alphaproteobacteria	Rhodospirillales	Acetobacteraceae	Swaminathania	Swaminathania salitolerans		0.0523153	0
	249	Proteobacteria	Gammaproteobacteria	Vibrionales	Vibrionaceae	Vibrio	Vibrio sp. MA17		0	0.00203863
	250	Proteobacteria	Gammaproteobacteria	Oceanospirillales	Halomonadaceae	Zymobacter	Zymobacter palmae		0.00127598	0
	251	Proteobacteria	Betaproteobacteria	Burkholderiales	Comamonadaceae	Acidovorax	uncultured Acidovorax sp.		0	0.00101932
	252	Proteobacteria	Gammaproteobacteria	Enterobacteriales	Enterobacteriaceae	unclassified (derived from Enterobacteriaceae)	uncultured Enterobacteriaceae bacterium		0	0.00305795
	253	Proteobacteria	Gammaproteobacteria	Enterobacteriales	Enterobacteriaceae	Escherichia	uncultured Escherichia sp.		0.00127598	0
	254	Proteobacteria	Gammaproteobacteria	Legionellales	Legionellaceae	Legionella	uncultured Legionella sp.		0.0421074	0
	255	Proteobacteria	Alphaproteobacteria	unclassified	unclassified	unclassified (derived from Alphaproteobacteria)	uncultured alpha proteobacterium		0	0.00305795
	256	Proteobacteria	Betaproteobacteria	unclassified	unclassified	unclassified (derived from Betaproteobacteria)	uncultured beta proteobacterium		2.02116	0.00101932
	257	Proteobacteria	Gammaproteobacteria	unclassified	unclassified	unclassified (derived from Gammaproteobacteria)	uncultured gamma proteobacterium		1.25301	0.00305795
	258	unclassified	unclassified	unclassified	unclassified	unclassified (derived from Bacteria)	uncultured bacterium		4.80024	0.122318
	259	unclassified	unclassified	unclassified	unclassified	unclassified (derived from Bacteria)	uncultured marine bacterium		0.00127598	0
	260	unclassified	unclassified	unclassified	unclassified	unclassified (derived from Bacteria)	uncultured soil bacterium		0.0880428	0
	261	Verrucomicrobia	Verrucomicrobiae	Verrucomicrobiales	Verrucomicrobiaceae	Akkermansia	Akkermansia muciniphila		0.0510393	0
	262	Verrucomicrobia	Spartobacteria	unclassified	unclassified	Chthoniobacter	Chthoniobacter flavus		0.0561432	0
	263	Verrucomicrobia	Verrucomicrobiae	Verrucomicrobiales	Verrucomicrobia subdivision 3	unclassified (derived from Verrucomicrobia subdivision 3)	bacterium Ellin514		0.0216917	0
	USM, ultra-small microbiome; NM, normal microbiome
