# Supplementary material for: Metatranscriptomic and metataxonomic insights into the ultra-small microbiome of the Korean fermented vegetable, kimchi
Source: Front Microbiol. 2022 Oct 5;13:1026513. doi: 10.3389/fmicb.2022.1026513 (PMC9581167; doi:10.3389/fmicb.2022.1026513)
Supplement: Supplementary file 2 [file Table_2.XLSX]

## Sheet: Sheet1 (2)
	Table S2. Identification of groups to which species belong on Venn diagrams of USM and NM.
	Both, species found in both USM and NM; USM, species found in only USM; NM, species found in only NM
	Species	Group
	Lactobacillus sakei	Both
	Leuconostoc mesenteroides	Both
	Weissella cibaria	Both
	uncultured bacterium	Both
	uncultured beta proteobacterium	Both
	uncultured gamma proteobacterium	Both
	Lactobacillus plantarum	Both
	Flavobacterium johnsoniae	Both
	Weissella soli	Both
	Leuconostoc inhae	Both
	Pedobacter heparinus	Both
	Lactococcus lactis	Both
	Weissella koreensis	Both
	Leuconostoc citreum	Both
	Enterococcus faecium	Both
	Flavobacterium sp. SOC A4(12)	Both
	Lactobacillus curvatus	Both
	Leuconostoc gelidum	Both
	Pedobacter sp. KP-2	Both
	Lactobacillus dextrinicus	Both
	Leuconostoc pseudomesenteroides	Both
	Lactobacillus pentosus	Both
	Weissella confusa	Both
	Bacillus halmapalus	Both
	Leuconostoc gasicomitatum	Both
	Lactobacillus rossiae	Both
	Bacillus licheniformis	Both
	Weissella ghanensis	Both
	Lactobacillus parabuchneri	Both
	Lactobacillus sanfranciscensis	Both
	Fructobacillus ficulneus	Both
	Enterococcus faecalis	Both
	Weissella minor	Both
	Leifsonia aquatica	Both
	Lactobacillus rhamnosus	Both
	Lactobacillus manihotivorans	Both
	Lactobacillus helveticus	Both
	Lactobacillus hammesii	Both
	Lactobacillus fermentum	Both
	Flavobacterium columnare	Both
	Carnobacterium maltaromaticum	Both
	Bacillus sp. TT402	USM
	Clostridium difficile	USM
	Clostridium perfringens	USM
	Bacteroides plebeius	USM
	Streptomyces cyaneus	USM
	Bifidobacterium pseudocatenulatum	USM
	Bacillus anthracis	USM
	Ruminococcus flavefaciens	USM
	Faecalibacterium prausnitzii	USM
	Roseburia intestinalis	USM
	Clostridium celatum	USM
	Lactobacillus sharpeae	USM
	Bacteroides ovatus	USM
	Ruminococcus sp. 5_1_39BFAA	USM
	Arthrobacter ramosus	USM
	Arthrobacter oxydans	USM
	Eubacterium coprostanoligenes	USM
	Clostridium aldrichii	USM
	Bacteroides vulgatus	USM
	Clostridium lituseburense	USM
	Ruminococcus torques	USM
	Clostridium propionicum	USM
	Anaerostipes caccae	USM
	Lactobacillus saerimneri	USM
	Lactobacillus amylophilus	USM
	Bacillus cereus	USM
	butyrate-producing bacterium SL7/1	USM
	Clostridium bifermentans	USM
	Bradyrhizobium elkanii	USM
	Robinsoniella peoriensis	USM
	Arthrobacter sp. 'SMCC G965'	USM
	uncultured soil bacterium	USM
	Butyricimonas virosa	USM
	Terrimonas lutea	USM
	Stenotrophomonas maltophilia	USM
	Flavobacterium aquatile	USM
	Hespellia porcina	USM
	Acidobacterium capsulatum	USM
	Clostridium thermocellum	USM
	Alistipes finegoldii	USM
	Clostridium sordellii	USM
	Fusobacterium nucleatum	USM
	Clostridium methylpentosum	USM
	Prevotella copri	USM
	Chthoniobacter flavus	USM
	Bacteroides fragilis	USM
	Swaminathania salitolerans	USM
	Alkaliphilus transvaalensis	USM
	Akkermansia muciniphila	USM
	Tetrasphaera jenkinsii	USM
	Ruminococcus gnavus	USM
	Clostridium indolis	USM
	Clostridium baratii	USM
	Clostridiales bacterium 1_7_47FAA	USM
	Clostridium sp. Kas107-1	USM
	uncultured Legionella sp.	USM
	Delftia acidovorans	USM
	Clostridium scindens	USM
	Sarcina ventriculi	USM
	Dyella japonica	USM
	Lactobacillus murinus	USM
	Clostridium hiranonis	USM
	Butyrivibrio fibrisolvens	USM
	Abiotrophia defectiva	USM
	Tetrasphaera australiensis	USM
	Corynebacterium glutamicum	USM
	Bifidobacterium pseudolongum	USM
	Rothia mucilaginosa	USM
	Ethanoligenens harbinense	USM
	Enterococcus durans	USM
	Clostridium ramosum	USM
	Corynebacterium propinquum	USM
	Clostridium butyricum	USM
	Lactobacillus reuteri	USM
	Clostridium sp. enrichment culture clone 7-25	USM
	Collinsella aerofaciens	USM
	Coenonia anatina	USM
	Capnocytophaga ochracea	USM
	Megamonas hypermegale	USM
	Eubacterium ramulus	USM
	Lactobacillus ruminis	USM
	Coprococcus comes	USM
	bacterium Ellin514	USM
	Legionella steigerwaltii	USM
	Hespellia stercorisuis	USM
	Abiotrophia para-adiacens	USM
	Herbaspirillum sp. KP1-50	USM
	Pediococcus ethanolidurans	USM
	Mesorhizobium sp. SCAU13	USM
	Eubacterium oxidoreducens	USM
	Ruminococcus bromii	USM
	Brevundimonas sp. Gc-2-c	USM
	Brevundimonas diminuta	USM
	Catenibacterium mitsuokai	USM
	Anabaena sp. PCC 7108	USM
	Staphylococcus warneri	USM
	Mycobacterium gordonae	USM
	Propionibacterium acnes	USM
	Bacteroides caccae	USM
	Planktothrix rubescens	USM
	Isosphaera pallida	USM
	Bacillus megaterium	USM
	Pediococcus inopinatus	USM
	Lactobacillus perolens	USM
	Lactobacillus intestinalis	USM
	Zymobacter palmae	USM
	uncultured marine bacterium	USM
	uncultured Escherichia sp.	USM
	Tropheryma whipplei	USM
	Renibacterium salmoninarum	USM
	Pediococcus acidilactici	USM
	Paraprevotella clara	USM
	Pantoea agglomerans	USM
	Leuconostoc lactis	USM
	Leuconostoc kimchii	USM
	Lactobacillus vaginalis	USM
	Lactobacillus sp.	USM
	Lactobacillus paracollinoides	USM
	Lactobacillus oligofermentans	USM
	Lactobacillus kunkeei	USM
	Lactobacillus kisonensis	USM
	Lactobacillus fructivorans	USM
	Lactobacillus casei	USM
	Lachnospiraceae bacterium A4	USM
	Flavobacterium sp. MSY2	USM
	Escherichia coli	USM
	Erwinia mallotivora	USM
	Enterorhabdus caecimuris	USM
	Enterococcus casseliflavus	USM
	Enterobacter pulveris	USM
	Clostridium disporicum	USM
	Blautia sp. Ser8	USM
	Bacteroides helcogenes	USM
	Bacteroides coprocola	USM
	Bacillus sp. SH38	USM
	Arthrobacter nicotinovorans	USM
	Weissella halotolerans	NM
	Bacillus subtilis	NM
	Bacillus sp. HH-01	NM
	Enterobacter cloacae	NM
	Bacillus pumilus	NM
	Bacillus sonorensis	NM
	Obesumbacterium proteus	NM
	Salinivibrio costicola	NM
	Lactobacillus sp. DCY 50T	NM
	Enterococcus gallinarum	NM
	Pediococcus parvulus	NM
	Cronobacter muytjensii	NM
	Halomonas sp. CA3-1I	NM
	Weissella hellenica	NM
	Cobetia marina	NM
	Chryseobacterium soldanellicola	NM
	Chryseobacterium gleum	NM
	Buttiauxella agrestis	NM
	Agrobacterium tumefaciens	NM
	uncultured Enterobacteriaceae bacterium	NM
	uncultured alpha proteobacterium	NM
	Staphylococcus sciuri	NM
	Lactobacillus lindneri	NM
	Kurthia gibsonii	NM
	Bacillus clausii	NM
	Vibrio sp. MA17	NM
	Staphylococcus saprophyticus	NM
	Sphingobacterium multivorum	NM
	Rahnella aquatilis	NM
	Pseudomonas fluorescens	NM
	Pedobacter nyackensis	NM
	Pectobacterium wasabiae	NM
	Pectobacterium carotovorum	NM
	Micrococcus sp. SMCC ZAT351	NM
	Lactobacillus graminis	NM
	Lactobacillus algidus	NM
	Erwinia chrysanthemi	NM
	Arthrobacter sp. 20B	NM
	Aeromonas media	NM
	Weissella thailandensis	NM
	Vagococcus salmoninarum	NM
	Vagococcus carniphilus	NM
	Ureibacillus thermosphaericus	NM
	uncultured Acidovorax sp.	NM
	Terrimonas ferruginea	NM
	Tenacibaculum amylolyticum	NM
	Staphylococcus arlettae	NM
	Sphingobacterium spiritivorum	NM
	Salmonella enterica	NM
	Rhodococcus sp. 28/19	NM
	Rahnella genomosp. 1	NM
	Pseudomonas tolaasii	NM
	Pediococcus pentosaceus	NM
	Ochrobactrum sp. CCBAU 61222	NM
	Mycobacterium elephantis	NM
	Microbacterium foliorum	NM
	Methylobacterium sp. CBMB5	NM
	Lactobacillus paracasei	NM
	Lactobacillus parabrevis	NM
	Lactobacillus mali	NM
	Lactobacillus malefermentans	NM
	Lactobacillus fuchuensis	NM
	Lactobacillus crustorum	NM
	Kineococcus aurantiacus	NM
	Hafnia alvei	NM
	Flectobacillus major	NM
	Flavobacterium sp.	NM
	Flavobacterium denitrificans	NM
	Duganella zoogloeoides	NM
	Cytophaga sp. I-1787	NM
	Cytophaga sp.	NM
	Comamonas aquatica	NM
	Clostridium xylanolyticum	NM
	Chryseobacterium soli	NM
	Chryseobacterium proteolyticum	NM
	Chryseobacterium indologenes	NM
	Candidatus Tremblaya princeps	NM
	Brevundimonas intermedia	NM
	Brachybacterium tyrofermentans	NM
	Bacillus sp. B001	NM
	Bacillus sp.	NM
	Bacillus plakortidis	NM
	Bacillus amyloliquefaciens	NM
	Arthrobacter psychrolactophilus	NM
	Aerococcus viridans	NM
	Acidovorax sp. R12-10	NM
