# Supplementary material for: Metatranscriptomic and metataxonomic insights into the ultra-small microbiome of the Korean fermented vegetable, kimchi
Source: Front Microbiol. 2022 Oct 5;13:1026513. doi: 10.3389/fmicb.2022.1026513 (PMC9581167; doi:10.3389/fmicb.2022.1026513)
Supplement: Supplementary file 3 [file Table_3.XLSX]

## Sheet: Sheet1 (2)
	Table S3. Identification of groups to which transcripts of function level belong on Venn diagrams of USM and NM.
	Both, transcript of function level found in both USM and NM; USM, transcript of function level found in only USM; NM, transcript of function level found in only NM
	Function	Group
	NAD-dependent glyceraldehyde-3-phosphate dehydrogenase (EC 1.2.1.12)	Both
	Enolase (EC 4.2.1.11)	Both
	Chaperone protein DnaK	Both
	Translation elongation factor Tu	Both
	Phosphoglycerate kinase (EC 2.7.2.3)	Both
	Fructose-6-phosphate phosphoketolase (EC 4.1.2.22)	Both
	Triosephosphate isomerase (EC 5.3.1.1)	Both
	Translation elongation factor G	Both
	Pyruvate kinase (EC 2.7.1.40)	Both
	L-lactate dehydrogenase (EC 1.1.1.27)	Both
	ClpB protein	Both
	DNA-directed RNA polymerase alpha subunit (EC 2.7.7.6)	Both
	Heat shock protein 60 family chaperone GroEL	Both
	Phosphoenolpyruvate-protein phosphotransferase of PTS system (EC 2.7.3.9)	Both
	Oligopeptide ABC transporter, periplasmic oligopeptide-binding protein OppA (TC 3.A.1.5.1)	Both
	Fructose-bisphosphate aldolase class II (EC 4.1.2.13)	Both
	DNA-directed RNA polymerase beta' subunit (EC 2.7.7.6)	Both
	Threonyl-tRNA synthetase (EC 6.1.1.3)	Both
	ATP-dependent Clp protease ATP-binding subunit ClpA	Both
	Copper-translocating P-type ATPase (EC 3.6.3.4)	Both
	Pyruvate oxidase (EC 1.2.3.3)	Both
	ATP synthase alpha chain (EC 3.6.3.14)	Both
	LSU ribosomal protein L6p (L9e)	Both
	Aminopeptidase C (EC 3.4.22.40)	Both
	ATP synthase gamma chain (EC 3.6.3.14)	Both
	Poly(glycerophosphate chain) D-alanine transfer protein DltD	Both
	Cell division protein FtsH (EC 3.4.24.-)	Both
	6-phosphogluconate dehydrogenase, decarboxylating (EC 1.1.1.44)	Both
	Thioredoxin	Both
	Ferroxidase (EC 1.16.3.1)	Both
	DNA-directed RNA polymerase beta subunit (EC 2.7.7.6)	Both
	NADH peroxidase Npx (EC 1.11.1.1)	Both
	LSU ribosomal protein L2p (L8e)	Both
	Asparaginyl-tRNA synthetase (EC 6.1.1.22)	Both
	SSU ribosomal protein S8p (S15Ae)	Both
	SSU ribosomal protein S2p (SAe)	Both
	NADH dehydrogenase (EC 1.6.99.3)	Both
	SSU ribosomal protein S1p	Both
	GTP-binding protein TypA/BipA	Both
	Glucose-6-phosphate isomerase (EC 5.3.1.9)	Both
	ATP-dependent Clp protease proteolytic subunit (EC 3.4.21.92)	Both
	Universal stress protein family	Both
	Type I restriction-modification system, restriction subunit R (EC 3.1.21.3)	Both
	GTP-binding protein	Both
	SSU ribosomal protein S3p (S3e)	Both
	LSU ribosomal protein L18p (L5e)	Both
	PTS system, mannose-specific IID component (EC 2.7.1.69)	Both
	LSU ribosomal protein L5p (L11e)	Both
	SSU ribosomal protein S13p (S18e)	Both
	ATP-dependent Clp protease, ATP-binding subunit ClpC	Both
	SSU ribosomal protein S17p (S11e)	Both
	Catalase (EC 1.11.1.6)	Both
	LSU ribosomal protein L15p (L27Ae)	Both
	SSU ribosomal protein S11p (S14e)	Both
	Phage tail length tape-measure protein	Both
	Xylulose-5-phosphate phosphoketolase (EC 4.1.2.9)	Both
	LSU ribosomal protein L30p (L7e)	Both
	Membrane protein PxcA, involved in light-induced proton extrusion	Both
	ATP synthase beta chain (EC 3.6.3.14)	Both
	Protein export cytoplasm protein SecA ATPase RNA helicase (TC 3.A.5.1.1)	Both
	Glutamyl-tRNA synthetase (EC 6.1.1.17)	Both
	Phosphoglycerate mutase (EC 5.4.2.1)	Both
	LSU ribosomal protein L4p (L1e)	Both
	ATP synthase B chain (EC 3.6.3.14)	Both
	LSU ribosomal protein L13p (L13Ae)	Both
	LSU ribosomal protein L10p (P0)	Both
	SSU ribosomal protein S5p (S2e)	Both
	LSU ribosomal protein L23p (L23Ae)	Both
	SSU ribosomal protein S21p	Both
	L-cystine uptake protein TcyP	Both
	Manganese-dependent inorganic pyrophosphatase (EC 3.6.1.1)	Both
	Preprotein translocase secY subunit (TC 3.A.5.1.1)	Both
	Ribonucleotide reductase of class Ib (aerobic), alpha subunit (EC 1.17.4.1)	Both
	Cell wall surface anchor family protein	Both
	Ornithine decarboxylase (EC 4.1.1.17)	Both
	Adenylate kinase (EC 2.7.4.3)	Both
	LSU ribosomal protein L14p (L23e)	Both
	Cell division trigger factor (EC 5.2.1.8)	Both
	ATP-dependent hsl protease ATP-binding subunit HslU	Both
	Thioredoxin reductase (EC 1.8.1.9)	Both
	SSU ribosomal protein S4p (S9e)	Both
	LSU ribosomal protein L1p (L10Ae)	Both
	SSU ribosomal protein S19p (S15e)	Both
	Putative peptidoglycan bound protein (LPXTG motif) Lmo2178 homolog	Both
	Ribosomal subunit interface protein	Both
	Foldase protein PrsA precursor (EC 5.2.1.8)	Both
	Translation initiation factor 2	Both
	PTS system, fructose-specific IIB component (EC 2.7.1.69)	Both
	Translation initiation factor 3	Both
	SSU ribosomal protein S9p (S16e)	Both
	P protein	Both
	Heat-inducible transcription repressor HrcA	Both
	D-alanine--poly(phosphoribitol) ligase subunit 1 (EC 6.1.1.13)	Both
	Methionyl-tRNA synthetase (EC 6.1.1.10)	Both
	LSU ribosomal protein L3p (L3e)	Both
	Glucosamine--fructose-6-phosphate aminotransferase [isomerizing] (EC 2.6.1.16)	Both
	Predicted iron-dependent peroxidase, Dyp-type family	Both
	LSU ribosomal protein L24p (L26e)	Both
	FIG002344: Hydrolase (HAD superfamily)	Both
	Excinuclease ABC subunit A	Both
	LSU ribosomal protein L17p	Both
	tRNA (5-methylaminomethyl-2-thiouridylate)-methyltransferase (EC 2.1.1.61)	Both
	LSU ribosomal protein L21p	Both
	LSU ribosomal protein L29p (L35e)	Both
	N-acetylglucosamine-6-phosphate deacetylase (EC 3.5.1.25)	Both
	Pyruvate formate-lyase (EC 2.3.1.54)	Both
	Serine hydroxymethyltransferase (EC 2.1.2.1)	Both
	Oligopeptide transport ATP-binding protein OppF (TC 3.A.1.5.1)	Both
	LSU ribosomal protein L27p	Both
	SSU ribosomal protein S18p	Both
	FIG139598: Potential ribosomal protein	Both
	Osmotically activated L-carnitine/choline ABC transporter, substrate-binding protein OpuCC	Both
	Dihydrolipoamide dehydrogenase of pyruvate dehydrogenase complex (EC 1.8.1.4)	Both
	Acetolactate synthase, catabolic (EC 2.2.1.6)	Both
	ATP-dependent Clp protease ATP-binding subunit ClpX	Both
	Proline iminopeptidase (EC 3.4.11.5)	Both
	Ribose-phosphate pyrophosphokinase (EC 2.7.6.1)	Both
	SSU ribosomal protein S14p (S29e)	Both
	Asparagine synthetase [glutamine-hydrolyzing] (EC 6.3.5.4)	Both
	SSU ribosomal protein S16p	Both
	DNA-binding protein HBsu	Both
	LSU ribosomal protein L7/L12 (P1/P2)	Both
	Transcription termination protein NusA	Both
	Lysyl-tRNA synthetase (class II) (EC 6.1.1.6)	Both
	LSU ribosomal protein L22p (L17e)	Both
	Glucosamine-1-phosphate N-acetyltransferase (EC 2.3.1.157)	Both
	LSU ribosomal protein L20p	Both
	Phage protein	Both
	Prolyl-tRNA synthetase (EC 6.1.1.15)	Both
	Osmotically activated L-carnitine/choline ABC transporter, permease protein OpuCD	Both
	LSU ribosomal protein L16p (L10e)	Both
	LSU ribosomal protein L11p (L12e)	Both
	Carbamoyl-phosphate synthase large chain (EC 6.3.5.5)	Both
	Type I restriction-modification system, specificity subunit S (EC 3.1.21.3)	Both
	Cold-shock DEAD-box protein A	Both
	DNA polymerase III alpha subunit (EC 2.7.7.7)	Both
	Ribonucleotide reductase of class Ib (aerobic), beta subunit (EC 1.17.4.1)	Both
	Transcription regulator [contains diacylglycerol kinase catalytic domain]	Both
	Dihydrolipoamide acetyltransferase component of pyruvate dehydrogenase complex (EC 2.3.1.12)	Both
	Manganese transport protein MntH	Both
	Zn-dependent hydrolase, RNA-metabolising, CPSF 73 kDa analog	Both
	Manganese superoxide dismutase (EC 1.15.1.1)	Both
	Translation elongation factor 1 alpha subunit	Both
	DNA gyrase subunit A (EC 5.99.1.3)	Both
	Alcohol dehydrogenase (EC 1.1.1.1)	Both
	PTS system, mannose-specific IIC component (EC 2.7.1.69)	Both
	1-phosphofructokinase (EC 2.7.1.56)	Both
	Aspartyl-tRNA(Asn) amidotransferase subunit B (EC 6.3.5.6)	Both
	N-acetylmuramoyl-L-alanine amidase (EC 3.5.1.28)	Both
	SSU ribosomal protein S6p	Both
	Tryptophanyl-tRNA synthetase (EC 6.1.1.2)	Both
	Photosystem II protein PsbM	Both
	Glucose-6-phosphate 1-dehydrogenase (EC 1.1.1.49)	Both
	Acetate kinase (EC 2.7.2.1)	Both
	ATP synthase A chain (EC 3.6.3.14)	Both
	Rod shape-determining protein MreB	Both
	6-phosphofructokinase (EC 2.7.1.11)	Both
	Cell division protein FtsZ (EC 3.4.24.-)	Both
	Putrescine/proton symporter, putrescine/ornithine antiporter PotE	Both
	UTP--glucose-1-phosphate uridylyltransferase (EC 2.7.7.9)	Both
	Inosine-uridine preferring nucleoside hydrolase (EC 3.2.2.1)	Both
	PTS system, mannose-specific IIB component (EC 2.7.1.69)	Both
	SSU ribosomal protein S12p (S23e)	Both
	Valyl-tRNA synthetase (EC 6.1.1.9)	Both
	Lipoteichoic acid synthase LtaS Type IIa	Both
	Phosphoglucomutase (EC 5.4.2.2)	Both
	Cell wall surface anchor family protein, LPXTG motif	Both
	Glutathione reductase (EC 1.8.1.7)	Both
	Aminopeptidase S (Leu, Val, Phe, Tyr preference) (EC 3.4.11.24)	Both
	Translation elongation factor Ts	Both
	CTP synthase (EC 6.3.4.2)	Both
	Aerobic glycerol-3-phosphate dehydrogenase (EC 1.1.5.3)	Both
	Phosphoglucosamine mutase (EC 5.4.2.10)	Both
	Alanyl-tRNA synthetase (EC 6.1.1.7)	Both
	SSU ribosomal protein S7p (S5e)	Both
	Adenylosuccinate lyase (EC 4.3.2.2)	Both
	D-alanyl transfer protein DltB	Both
	Glycyl-tRNA synthetase beta chain (EC 6.1.1.14)	Both
	LSU ribosomal protein L35p	Both
	Acetyl-coenzyme A carboxyl transferase beta chain (EC 6.4.1.2)	Both
	RNA helicase, putative	Both
	Chaperone protein DnaJ	Both
	Choline-glycine betaine transporter	Both
	Heat shock protein GrpE	Both
	Isoleucyl-tRNA synthetase (EC 6.1.1.5)	Both
	Osmotically activated L-carnitine/choline ABC transporter, ATP-binding protein OpuCA	Both
	Oligopeptide transport ATP-binding protein OppD (TC 3.A.1.5.1)	Both
	ATP synthase C chain (EC 3.6.3.14)	Both
	Translation elongation factor P	Both
	Kup system potassium uptake protein	Both
	PTS system, fructose-specific IIC component (EC 2.7.1.69)	Both
	Multicopper oxidase	Both
	Phosphate transport ATP-binding protein PstB (TC 3.A.1.7.1)	Both
	Multimodular transpeptidase-transglycosylase (EC 2.4.1.129) (EC 3.4.-.-)	Both
	DNA polymerase III beta subunit (EC 2.7.7.7)	Both
	Mannose-6-phosphate isomerase (EC 5.3.1.8)	Both
	FIG005986: HD family hydrolase	Both
	Thiamine biosynthesis protein ThiI	Both
	CDP-diacylglycerol--glycerol-3-phosphate 3-phosphatidyltransferase (EC 2.7.8.5)	Both
	Arginyl-tRNA synthetase (EC 6.1.1.19)	Both
	Topoisomerase IV subunit A (EC 5.99.1.-)	Both
	decarboxylase	Both
	Formate--tetrahydrofolate ligase (EC 6.3.4.3)	Both
	Cysteine desulfurase (EC 2.8.1.7)	Both
	Serine protease, DegP/HtrA, do-like (EC 3.4.21.-)	Both
	Blue copper oxidase CueO precursor	Both
	RecA protein	Both
	Aspartyl-tRNA synthetase (EC 6.1.1.12)	Both
	3'-to-5' exoribonuclease RNase R	Both
	Zn-dependent hydrolase, RNA-metabolising, CPSF 100 kDa analog	Both
	transcriptional regulator, Crp/Fnr family	Both
	Putative stomatin/prohibitin-family membrane protease subunit YbbK	Both
	Organic hydroperoxide resistance protein	Both
	Fibronectin/fibrinogen-binding protein	Both
	Phage terminase	Both
	DNA-directed RNA polymerase alpha subunit (EC 2.7.7.6), chloroplast	Both
	Arsenate reductase (EC 1.20.4.1)	Both
	NADH-ubiquinone oxidoreductase chain N (EC 1.6.5.3)	Both
	LSU ribosomal protein L1e (L4p)	Both
	Malate permease	Both
	Translation elongation factor LepA	Both
	PTS system, fructose-specific IIA component (EC 2.7.1.69)	Both
	tRNA uridine 5-carboxymethylaminomethyl modification enzyme GidA	Both
	Cell division initiation protein DivIVA	Both
	FIG001960: FtsZ-interacting protein related to cell division	Both
	FIG001583: hypothetical protein, contains S4-like RNA binding domain	Both
	SSU ribosomal protein S10p (S20e)	Both
	6-phosphogluconolactonase (EC 3.1.1.31)	Both
	Cadmium-transporting ATPase (EC 3.6.3.3)	Both
	Conserved protein LiaG in B. subtilis in Lia cluster	Both
	SSU ribosomal protein S3p (S3e), chloroplast	Both
	Cold shock protein CspA	Both
	SSU ribosomal protein S20p	Both
	Glutamyl-tRNA(Gln) synthetase (EC 6.1.1.24)	Both
	KH domain RNA binding protein YlqC	Both
	SSU ribosomal protein S18p, chloroplast	Both
	Chaperone protein HtpG	Both
	LSU ribosomal protein L15e	Both
	1,3-propanediol dehydrogenase (EC 1.1.1.202)	Both
	DNA polymerase I (EC 2.7.7.7)	Both
	Excinuclease ABC subunit B	Both
	Glycosyltransferase	Both
	Ribonucleotide reductase of class III (anaerobic), large subunit (EC 1.17.4.2)	Both
	Predicted transcriptional regulator of N-Acetylglucosamine utilization, GntR family	Both
	Glutamine synthetase type I (EC 6.3.1.2)	Both
	DNA topoisomerase I (EC 5.99.1.2)	Both
	Oligopeptide transport system permease protein OppB (TC 3.A.1.5.1)	Both
	tRNA-guanine transglycosylase (EC 2.4.2.29)	Both
	RNA polymerase sigma factor	Both
	Peptide chain release factor 3	Both
	RNA polymerase sigma factor RpoD	Both
	D-alanine--D-alanine ligase B (EC 6.3.2.4)	Both
	Beta-galactosidase (EC 3.2.1.23)	Both
	Two-component sensor kinase SA14-24	Both
	Heat shock protein 60 family co-chaperone GroES	Both
	Leucyl-tRNA synthetase (EC 6.1.1.4)	Both
	Phosphomethylpyrimidine kinase (EC 2.7.4.7)	Both
	Cell division protein FtsK	Both
	Ribosome small subunit-stimulated GTPase EngC	Both
	Pyruvate dehydrogenase E1 component beta subunit (EC 1.2.4.1)	Both
	Thymidylate synthase (EC 2.1.1.45)	Both
	Redox-sensitive transcriptional regulator (AT-rich DNA-binding protein)	Both
	Two-component response regulator SA14-24	Both
	S-adenosylmethionine:tRNA ribosyltransferase-isomerase (EC 5.-.-.-)	Both
	Rhodanese-related sulfurtransferase	Both
	RNA methyltransferase, TrmA family	Both
	Glycine betaine ABC transport system, glycine betaine-binding protein OpuAC	Both
	Di/tripeptide permease DtpT	Both
	Lysine-specific permease	Both
	Dimethyladenosine transferase (EC 2.1.1.-)	Both
	Peptide deformylase (EC 3.5.1.88)	Both
	Di/tripeptide permease YjdL	Both
	FIG001886: Cytoplasmic hypothetical protein	Both
	Peptidyl-prolyl cis-trans isomerase (EC 5.2.1.8)	Both
	LSU ribosomal protein L19p	Both
	Endoribonuclease L-PSP	Both
	Exodeoxyribonuclease III (EC 3.1.11.2)	Both
	NADH-ubiquinone oxidoreductase chain J (EC 1.6.5.3)	Both
	Cytochrome b6-f complex subunit V (PetG)	Both
	Iron-sulfur cluster assembly protein SufB	Both
	ATP-dependent RNA helicase YqfR	Both
	Transcription-repair coupling factor	Both
	UDP-N-acetylglucosamine 1-carboxyvinyltransferase (EC 2.5.1.7)	Both
	Dihydroxyacetone kinase family protein	Both
	Arginine deiminase (EC 3.5.3.6)	Both
	ATP synthase epsilon chain (EC 3.6.3.14)	Both
	Uncharacterized ATPase (AAA family) associated with cysteine desulfurase	Both
	GTP pyrophosphokinase (EC 2.7.6.5), (p)ppGpp synthetase I	Both
	tRNA:m(5)U-54 MTase gid	Both
	Glycerol kinase (EC 2.7.1.30)	Both
	Ribosomal large subunit pseudouridine synthase D (EC 4.2.1.70)	Both
	Ribonuclease Z (EC 3.1.26.11)	Both
	Glycerol-3-phosphate dehydrogenase [NAD(P)+] (EC 1.1.1.94)	Both
	Chromosome partition protein smc	Both
	tRNA dihydrouridine synthase B (EC 1.-.-.-)	Both
	Translation initiation factor 1	Both
	Oligopeptide transport system permease protein OppC (TC 3.A.1.5.1)	Both
	DinG family ATP-dependent helicase YoaA	Both
	Arginine/ornithine antiporter ArcD	Both
	Recombination inhibitory protein MutS2	Both
	Threonine dehydrogenase and related Zn-dependent dehydrogenases	Both
	Inner membrane protein translocase component YidC, OxaA protein	Both
	Lipoate-protein ligase A	Both
	23S rRNA (Uracil-5-) -methyltransferase RumA (EC 2.1.1.-)	Both
	Glycerol-3-phosphate cytidylyltransferase (EC 2.7.7.39)	Both
	site-specific recombinase, phage integrase family	Both
	Methionine ABC transporter substrate-binding protein	Both
	Alkyl hydroperoxide reductase protein F (EC 1.6.4.-)	Both
	NADH dehydrogenase subunit 6	Both
	DNA-directed RNA polymerase delta (= beta'') subunit (EC 2.7.7.6)	Both
	Lactate 2-monooxygenase (EC 1.13.12.4)	Both
	ATP-dependent nuclease, subunit A	Both
	Pyruvate dehydrogenase E1 component alpha subunit (EC 1.2.4.1)	Both
	Methionine aminopeptidase (EC 3.4.11.18)	Both
	GMP synthase [glutamine-hydrolyzing] (EC 6.3.5.2)	Both
	D-alanyl-D-alanine carboxypeptidase (EC 3.4.16.4)	Both
	Zn-dependent hydrolase, RNA-metabolising	Both
	Glucokinase (EC 2.7.1.2)	Both
	Malolactic enzyme (EC 1.-.-.-)	Both
	FIG000325: clustered with transcription termination protein NusA	Both
	GTP-binding protein related to HflX	Both
	ATP-dependent RNA helicase YfmL	Both
	Putative pheromone cAM373 precursor lipoprotein CamS	Both
	Phage major capsid protein	Both
	Peptide chain release factor 1	Both
	L-arabinose isomerase (EC 5.3.1.4)	Both
	Alanine racemase (EC 5.1.1.1)	Both
	FIG004453: protein YceG like	Both
	Ribosome-binding factor A	Both
	Alpha-galactosidase (EC 3.2.1.22)	Both
	NAD(P)H-quinone oxidoreductase chain 1	Both
	Biotin carboxylase of acetyl-CoA carboxylase (EC 6.3.4.14)	Both
	Transcription elongation factor GreA	Both
	NADH-ubiquinone oxidoreductase chain K (EC 1.6.5.3)	Both
	photosystem I assembly related protein Ycf3	Both
	LSU ribosomal protein L32p	Both
	Cytochrome c oxidase polypeptide I (EC 1.9.3.1)	Both
	Pyridoxine biosynthesis glutamine amidotransferase, synthase subunit (EC 2.4.2.-)	Both
	ATP/GTP-binding site motif A	Both
	UDP-N-acetylmuramoylalanyl-D-glutamate--L-lysine ligase (EC 6.3.2.7)	Both
	UDP-glucose 4-epimerase (EC 5.1.3.2)	Both
	DNA mismatch repair protein MutS	Both
	Trehalose phosphorylase (EC 2.4.1.64)	Both
	Phenylalanyl-tRNA synthetase beta chain (EC 6.1.1.20)	Both
	GTP-binding and nucleic acid-binding protein YchF	Both
	Topoisomerase IV subunit B (EC 5.99.1.-)	Both
	Hydroxymethylglutaryl-CoA synthase (EC 2.3.3.10)	Both
	Threonine dehydratase, catabolic (EC 4.3.1.19)	Both
	Chromosomal replication initiator protein DnaA	Both
	Cell division protein FtsA	Both
	UDP-N-acetylmuramoylalanyl-D-glutamyl-2,6-diaminopimelate--D-alanyl-D-alanine ligase (EC 6.3.2.10)	Both
	Iron-sulfur cluster assembly protein SufD	Both
	Inosine-5'-monophosphate dehydrogenase (EC 1.1.1.205)	Both
	Cell envelope-associated transcriptional attenuator LytR-CpsA-Psr, subfamily F2 (as in PMID19099556)	Both
	ATP-dependent DNA helicase UvrD/PcrA	Both
	Membrane-associated protein containing a homolog of PilT-like ATPase N-terminal domain, YACL B.subtilis ortholog	Both
	Transcription accessory protein (S1 RNA-binding domain)	Both
	AreB (Aryl-alcohol dehydrogenase) (EC 1.1.1.90)	Both
	SOS-response repressor and protease LexA (EC 3.4.21.88)	Both
	Excinuclease ABC subunit A paralog of unknown function	Both
	PTS system, cellobiose-specific IIC component (EC 2.7.1.69)	Both
	GTP pyrophosphokinase (EC 2.7.6.5)	Both
	Glutathione biosynthesis bifunctional protein gshF (EC 6.3.2.2)(EC 6.3.2.3)	Both
	COG1272: Predicted membrane protein hemolysin III homolog	Both
	Cell division transporter, ATP-binding protein FtsE (TC 3.A.5.1.1)	Both
	Guanylate kinase (EC 2.7.4.8)	Both
	Phage portal protein	Both
	Excinuclease ABC subunit C	Both
	Tagatose 1,6-diphosphate aldolase (EC 4.1.2.40)	Both
	Glucosamine-6-phosphate deaminase (EC 3.5.99.6)	Both
	Tyrosyl-tRNA synthetase (EC 6.1.1.1)	Both
	Aspartate aminotransferase (EC 2.6.1.1)	Both
	Foldase clustered with pyrimidine conversion	Both
	Putative Holliday junction resolvase	Both
	NLP/P60 family protein	Both
	Arabinose 5-phosphate isomerase (EC 5.3.1.13)	Both
	Two-component sensor kinase YvcQ	Both
	2-hydroxychromene-2-carboxylate isomerase	Both
	D-3-phosphoglycerate dehydrogenase (EC 1.1.1.95)	Both
	NAD-dependent epimerase/dehydratase family protein	Both
	Polyribonucleotide nucleotidyltransferase (EC 2.7.7.8)	Both
	DNA gyrase subunit B (EC 5.99.1.3)	Both
	Na+/H+ antiporter	Both
	COG0009 Sua5 subfamily, required for N6-threonylcarbamoyl adenosine t(6)A37 modification in tRNA	Both
	Fructokinase (EC 2.7.1.4)	Both
	Zn-dependent hydrolase YycJ/WalJ, required for cell wall metabolism and coordination of cell division with DNA replication	Both
	Ornithine carbamoyltransferase (EC 2.1.3.3)	Both
	Type I restriction-modification system, DNA-methyltransferase subunit M (EC 2.1.1.72)	Both
	Osmosensitive K+ channel histidine kinase KdpD (EC 2.7.3.-)	Both
	Iron-sulfur cluster-binding protein	Both
	2-hydroxy-3-oxopropionate reductase (EC 1.1.1.60)	Both
	Helicase PriA essential for oriC/DnaA-independent DNA replication	Both
	Glycerol uptake facilitator protein	Both
	S-adenosylmethionine synthetase (EC 2.5.1.6)	Both
	Cysteinyl-tRNA synthetase (EC 6.1.1.16)	Both
	rRNA small subunit methyltransferase H	Both
	HPr kinase/phosphorylase (EC 2.7.1.-) (EC 2.7.4.-)	Both
	ATP-dependent nuclease, subunit B	Both
	DNA repair protein RecN	Both
	DNA repair protein RadA	Both
	Zinc ABC transporter, ATP-binding protein ZnuC	Both
	UDP-N-acetylglucosamine 2-epimerase (EC 5.1.3.14)	Both
	Phosphate acetyltransferase (EC 2.3.1.8)	Both
	DNA-binding heavy metal response regulator	Both
	Glycerophosphoryl diester phosphodiesterase (EC 3.1.4.46)	Both
	Penicillin-binding protein 2B	Both
	Ribosome recycling factor	Both
	Signal recognition particle, subunit Ffh SRP54 (TC 3.A.5.1.1)	Both
	Inner membrane protein translocase component YidC, short form OxaI-like	Both
	Phosphomevalonate kinase (EC 2.7.4.2)	Both
	Alpha-acetolactate decarboxylase (EC 4.1.1.5)	Both
	GMP reductase	Both
	Lipoteichoic acid synthase LtaS Type IIb	Both
	Hypoxanthine-guanine phosphoribosyltransferase (EC 2.4.2.8)	Both
	Uridine kinase (EC 2.7.1.48)	Both
	Acyl carrier protein	Both
	preQ1-regulated inosine-uridine nucleoside hydrolase (EC 3.2.2.1)	Both
	tRNA (cytosine34-2'-O-)-methyltransferase (EC 2.1.1.-)	Both
	Thiol peroxidase, Tpx-type (EC 1.11.1.15)	Both
	Cytidylate kinase (EC 2.7.4.14)	Both
	Cytochrome b6-f complex subunit, cytochrome b6	Both
	Lipoteichoic acid synthase LtaS Type IIc	Both
	Translation elongation factor 2	Both
	SSU ribosomal protein S5e (S7p)	Both
	Eukaryotic translation initiation factor 3 135 kDa subunit	Both
	Pre-mRNA splicing factor PRP8	Both
	Phage maturase	Both
	Acetaldehyde dehydrogenase (EC 1.2.1.10)	Both
	D-lactate dehydrogenase (EC 1.1.1.28)	Both
	Osmotically activated L-carnitine/choline ABC transporter, permease protein OpuCB	Both
	Serine/threonine protein kinase PrkC, regulator of stationary phase	Both
	6-phospho-beta-glucosidase (EC 3.2.1.86)	Both
	Penicillin-binding protein 1A/1B (PBP1)	Both
	Chromosome (plasmid) partitioning protein ParB	Both
	RecD-like DNA helicase YrrC	Both
	Ribosomal RNA small subunit methyltransferase B (EC 2.1.1.-)	Both
	Phosphoesterase, DHH family protein	Both
	Glycine betaine ABC transport system, ATP-binding protein OpuAA (EC 3.6.3.32)	Both
	Gluconokinase (EC 2.7.1.12)	Both
	Citrate lyase gamma chain, acyl carrier protein (EC 4.1.3.6)	Both
	Glutamyl-tRNA(Gln) amidotransferase subunit A (EC 6.3.5.7)	Both
	Signal recognition particle receptor protein FtsY (=alpha subunit) (TC 3.A.5.1.1)	Both
	GTP-binding protein Era	Both
	Sucrose operon repressor ScrR, LacI family	Both
	Carbamoyl-phosphate synthase small chain (EC 6.3.5.5)	Both
	Xaa-Pro dipeptidyl-peptidase (EC 3.4.14.11)	Both
	GTP-binding protein EngA	Both
	ABC transporter, periplasmic spermidine putrescine-binding protein PotD (TC 3.A.1.11.1)	Both
	UDP-N-acetylmuramate--alanine ligase (EC 6.3.2.8)	Both
	Methionyl-tRNA formyltransferase (EC 2.1.2.9)	Both
	Phosphate ABC transporter, periplasmic phosphate-binding protein PstS (TC 3.A.1.7.1)	Both
	Putative deoxyribonuclease YcfH	Both
	FIG000859: hypothetical protein YebC	Both
	DNA topoisomerase III (EC 5.99.1.2)	Both
	D-Lactate dehydrogenase (EC 1.1.2.5)	Both
	RNA binding methyltransferase FtsJ like	Both
	Phospho-N-acetylmuramoyl-pentapeptide-transferase (EC 2.7.8.13)	Both
	Rod shape-determining protein MreC	Both
	Hydroxymethylglutaryl-CoA reductase (EC 1.1.1.34)	Both
	Septum site-determining protein MinD	Both
	Ribose 5-phosphate isomerase A (EC 5.3.1.6)	Both
	D-alanine--D-alanine ligase (EC 6.3.2.4)	Both
	COG2740: Predicted nucleic-acid-binding protein implicated in transcription termination	Both
	Phage endopeptidase	Both
	PTS system, cellobiose-specific IIB component (EC 2.7.1.69)	Both
	Phosphatidate cytidylyltransferase (EC 2.7.7.41)	Both
	Peptide methionine sulfoxide reductase MsrB (EC 1.8.4.12)	Both
	FIG145533: Methyltransferase (EC 2.1.1.-)	Both
	tmRNA-binding protein SmpB	Both
	D-alanine--poly(phosphoribitol) ligase subunit 2 (EC 6.1.1.13)	Both
	Beta-phosphoglucomutase (EC 5.4.2.6)	Both
	Ferredoxin	Both
	Cell division protein GpsB, coordinates the switch between cylindrical and septal cell wall synthesis by re-localization of PBP1	Both
	Metal-dependent hydrolase YbeY, involved in rRNA and/or ribosome maturation and assembly	Both
	Lipid A export ATP-binding/permease protein MsbA	Both
	Phosphopantetheine adenylyltransferase (EC 2.7.7.3)	Both
	Aquaporin Z	Both
	FIG009210: peptidase, M16 family	Both
	DNA-entry nuclease (Competence-specific nuclease) (EC 3.1.30.-)	Both
	Adenine phosphoribosyltransferase (EC 2.4.2.7)	Both
	Prolipoprotein diacylglyceryl transferase (EC 2.4.99.-)	Both
	Ferric uptake regulation protein FUR	Both
	PTS system, galactose-specific IIC component (EC 2.7.1.69)	Both
	UDP-galactopyranose mutase (EC 5.4.99.9)	Both
	Multiple sugar ABC transporter, membrane-spanning permease protein MsmG	Both
	Enoyl-[acyl-carrier-protein] reductase [NADH] (EC 1.3.1.9)	Both
	Histidine triad (HIT) nucleotide-binding protein, similarity with At5g48545 and yeast YDL125C (HNT1)	Both
	Phage lysin	Both
	Dihydrofolate synthase (EC 6.3.2.12)	Both
	Deoxyguanosine kinase (EC 2.7.1.113)	Both
	Cytosine deaminase (EC 3.5.4.1)	Both
	Substrate-specific component STY3230 of queuosine-regulated ECF transporter	Both
	Adenine-specific methyltransferase (EC 2.1.1.72)	Both
	2,3-butanediol dehydrogenase, S-alcohol forming, (S)-acetoin-specific (EC 1.1.1.76)	Both
	Adenosylhomocysteinase (EC 3.3.1.1)	Both
	NADH dehydrogenase subunit 5	Both
	tRNA pseudouridine synthase B (EC 4.2.1.70)	Both
	Transcriptional repressor of arabinoside utilization operon, GntR family	Both
	photosystem I P700 chlorophyll a apoprotein subunit Ib (PsaB)	Both
	DNA-directed RNA polymerase delta (= beta'') subunit (EC 2.7.7.6), chloroplast	Both
	Similar to ribosomal large subunit pseudouridine synthase D, Bacillus subtilis YhcT type	Both
	Cytochrome b6-f complex subunit, apocytochrome f	Both
	Glutathione S-transferase, theta (EC 2.5.1.18)	Both
	Lactose phosphotransferase system repressor	Both
	Malate dehydrogenase (EC 1.1.1.37)	Both
	SSU ribosomal protein S18e (S13p)	Both
	Threonine synthase (EC 4.2.3.1)	Both
	proteasome regulatory subunit Rpn1	Both
	proteasome regulatory subunit Rpt2	Both
	LSU ribosomal protein L18Ae	Both
	Eukaryotic translation initiation factor 3 90 kDa subunit	Both
	LSU ribosomal protein L3e (L3p)	Both
	DNA mismatch repair protein MutL	Both
	DNA recombination and repair protein RecF	Both
	Seryl-tRNA synthetase (EC 6.1.1.11)	Both
	dTDP-glucose 4,6-dehydratase (EC 4.2.1.46)	Both
	ATP-dependent DNA helicase RecG (EC 3.6.1.-)	Both
	Thiamin pyrophosphokinase (EC 2.7.6.2)	Both
	Oligo-1,6-glucosidase (EC 3.2.1.10)	Both
	Xanthine/uracil/thiamine/ascorbate permease family protein	Both
	Nicotinate-nucleotide adenylyltransferase (EC 2.7.7.18)	Both
	UDP-N-acetylglucosamine--N-acetylmuramyl-(pentapeptide) pyrophosphoryl-undecaprenol N-acetylglucosamine transferase (EC 2.4.1.227)	Both
	Nicotinate phosphoribosyltransferase (EC 2.4.2.11)	Both
	Beta-glucosidase (EC 3.2.1.21)	Both
	FIG002813: LPPG:FO 2-phospho-L-lactate transferase like, CofD-like	Both
	Holliday junction DNA helicase RuvB	Both
	Uridylate kinase (EC 2.7.4.-)	Both
	Hypothetical protein DUF194, DegV family	Both
	Peptide methionine sulfoxide reductase MsrA (EC 1.8.4.11)	Both
	Ribonucleotide reduction protein NrdI	Both
	Multiple sugar ABC transporter, ATP-binding protein	Both
	Hypothetical protein YbbP, contains nucleotide-binding domain of DisA bacterial checkpoint controller	Both
	Transmembrane component of general energizing module of ECF transporters	Both
	Putative Holliday junction resolvase (EC 3.1.-.-)	Both
	Sucrose-6-phosphate hydrolase (EC 3.2.1.26)	Both
	Chaperonin (heat shock protein 33)	Both
	Sporulation initiation inhibitor protein Soj	Both
	Acetyl-CoA acetyltransferase (EC 2.3.1.9)	Both
	Galactokinase (EC 2.7.1.6)	Both
	Ribose ABC transport system, high affinity permease RbsD (TC 3.A.1.2.1)	Both
	dTDP-4-dehydrorhamnose 3,5-epimerase (EC 5.1.3.13)	Both
	Ribonucleotide reductase of class III (anaerobic), activating protein (EC 1.97.1.4)	Both
	Catabolite control protein A	Both
	Ribulokinase (EC 2.7.1.16)	Both
	ABC-type multidrug transport system, permease component	Both
	PTS system, mannose-specific IIA component (EC 2.7.1.69)	Both
	Helicase loader DnaI	Both
	Two-component system histidine kinase	Both
	FIG000506: Predicted P-loop-containing kinase	Both
	Zinc ABC transporter, inner membrane permease protein ZnuB	Both
	Similar to ribosomal large subunit pseudouridine synthase D, Bacillus subtilis YjbO type	Both
	Isopentenyl-diphosphate delta-isomerase, FMN-dependent (EC 5.3.3.2)	Both
	LSU ribosomal protein L9p	Both
	Aspartate carbamoyltransferase (EC 2.1.3.2)	Both
	Pyruvate formate-lyase activating enzyme (EC 1.97.1.4)	Both
	ThiJ/PfpI family protein	Both
	uncharacterized secreted protein, YBBR Bacillus subtilis homolog	Both
	Peroxide stress regulator PerR, FUR family	Both
	Undecaprenyl-diphosphatase (EC 3.6.1.27)	Both
	Iojap protein	Both
	Cytoplasmic copper homeostasis protein cutC	Both
	Phage head maturation protease	Both
	NAD(P)H-quinone oxidoreductase chain I (EC 1.6.5.2)	Both
	Ribonuclease M5 (EC 3.1.26.8)	Both
	FIG011178: rRNA methylase	Both
	Thymidylate kinase (EC 2.7.4.9)	Both
	Poly(glycerol-phosphate) alpha-glucosyltransferase (EC 2.4.1.52)	Both
	LSU ribosomal protein L36p	Both
	GTP pyrophosphokinase	Both
	Polyphosphate kinase (EC 2.7.4.1)	Both
	5'-methylthioadenosine nucleosidase (EC 3.2.2.16)	Both
	Exopolyphosphatase (EC 3.6.1.11)	Both
	PTS system, N-acetylglucosamine-specific IIB component (EC 2.7.1.69)	Both
	Pantothenate kinase (EC 2.7.1.33)	Both
	Endonuclease III (EC 4.2.99.18)	Both
	Outer surface protein of unknown function, cellobiose operon	Both
	Heme efflux system ATPase HrtA	Both
	photosystem I subunit VIII (PsaI)	Both
	1-acyl-sn-glycerol-3-phosphate acyltransferase (EC 2.3.1.51)	Both
	L-proline glycine betaine ABC transport system permease protein ProV (TC 3.A.1.12.1)	Both
	Rrf2 family transcriptional regulator	Both
	Nicotinamide-nucleotide adenylyltransferase, NadR family (EC 2.7.7.1)	Both
	2-Keto-3-deoxy-D-manno-octulosonate-8-phosphate synthase (EC 2.5.1.55)	Both
	Xylose isomerase (EC 5.3.1.5)	Both
	Deoxyadenosine kinase (EC 2.7.1.76)	Both
	Organic hydroperoxide resistance transcriptional regulator	Both
	tRNA binding domain protein	Both
	Magnesium and cobalt transport protein CorA	Both
	Ribose operon repressor	Both
	Xanthine phosphoribosyltransferase (EC 2.4.2.22)	Both
	PTS system, trehalose-specific IIB component (EC 2.7.1.69)	Both
	Glutamine-dependent 2-keto-4-methylthiobutyrate transaminase	Both
	Phage minor tail protein	Both
	Uridine kinase (EC 2.7.1.48) [C1]	Both
	Trehalose 6-phosphate phosphorylase (EC 2.4.1.216)	Both
	Cytochrome b6-f complex subunit IV (PetD)	Both
	Cobalt-zinc-cadmium resistance protein	Both
	Methionine ABC transporter permease protein	Both
	Geranylgeranyl pyrophosphate synthetase (EC 2.5.1.29)	Both
	NADH-ubiquinone oxidoreductase chain L (EC 1.6.5.3)	Both
	PTS system, galactose-specific IIB component (EC 2.7.1.69)	Both
	Cysteine synthase (EC 2.5.1.47)	Both
	Nucleoside-diphosphate-sugar epimerases	Both
	Aconitate hydratase (EC 4.2.1.3)	Both
	Alpha-glycerophosphate oxidase (EC 1.1.3.21)	Both
	Isoflavone reductase homolog P3 (EC 1.3.1.-)	Both
	5,10-methylenetetrahydrofolate reductase (EC 1.5.1.20)	Both
	V-type ATP synthase subunit B (EC 3.6.3.14)	Both
	GTP cyclohydrolase II (EC 3.5.4.25)	Both
	Glutamate-1-semialdehyde aminotransferase (EC 5.4.3.8)	Both
	LSU ribosomal protein L12e (L11p)	Both
	Transcriptional antiterminator of lichenan operon, BglG family	Both
	proteasome regulatory subunit Rpn2	Both
	12-oxophytodienoate reductase (OPR3)(DDE1)	Both
	Dihydrolipoamide dehydrogenase (EC 1.8.1.4)	Both
	LSU ribosomal protein L7Ae	Both
	NADH-ubiquinone oxidoreductase chain G (EC 1.6.5.3)	Both
	S-adenosylmethionine decarboxylase proenzyme (EC 4.1.1.50), eukaryotic	Both
	photosystem II protein D2 (PsbD)	Both
	DNA-directed RNA polymerase II 45 kDa polypeptide (EC 2.7.7.6)	Both
	Exosome complex exonuclease RRP4	Both
	LSU ribosomal protein L13Ae (L13p)	Both
	Ubiquinone biosynthesis monooxygenase UbiB	Both
	DNA ligase (EC 6.5.1.2)	Both
	FIG146085: 3'-to-5' oligoribonuclease A, Bacillus type	Both
	Putative peptidoglycan bound protein (LPXTG motif) Lmo2576 homolog	Both
	ATPase component of general energizing module of ECF transporters	Both
	Cell division protein FtsI [Peptidoglycan synthetase] (EC 2.4.1.129)	Both
	UDP-N-acetylmuramoylalanine--D-glutamate ligase (EC 6.3.2.9)	Both
	DNA primase (EC 2.7.7.-)	Both
	Galactose-1-phosphate uridylyltransferase (EC 2.7.7.10)	Both
	GTP-binding protein YqeH, required for biogenesis of 30S ribosome subunit	Both
	Glycine betaine ABC transport system, permease protein OpuAB	Both
	Ribulose-phosphate 3-epimerase (EC 5.1.3.1)	Both
	Phosphate:acyl-ACP acyltransferase PlsX	Both
	Intramembrane protease RasP/YluC, implicated in cell division based on FtsL cleavage	Both
	DNA polymerase IV (EC 2.7.7.7)	Both
	Lactose and galactose permease, GPH translocator family	Both
	L-proline glycine betaine binding ABC transporter protein ProX (TC 3.A.1.12.1)	Both
	Ribokinase (EC 2.7.1.15)	Both
	Phosphate transport system permease protein PstC (TC 3.A.1.7.1)	Both
	NAD synthetase (EC 6.3.1.5)	Both
	Peptide chain release factor 2	Both
	Iron-sulfur cluster assembly ATPase protein SufC	Both
	Glycyl-tRNA synthetase alpha chain (EC 6.1.1.14)	Both
	Glutamyl-tRNA(Gln) amidotransferase subunit B (EC 6.3.5.7)	Both
	Exodeoxyribonuclease VII large subunit (EC 3.1.11.6)	Both
	Formamidopyrimidine-DNA glycosylase (EC 3.2.2.23)	Both
	Cysteinyl-tRNA synthetase related protein	Both
	Carbamate kinase (EC 2.7.2.2)	Both
	Electron transfer flavoprotein, alpha subunit	Both
	Adenylosuccinate synthetase (EC 6.3.4.4)	Both
	Putative ribose uptake protein RbsU, GRP transporter family (TC 2.A.7.5)	Both
	Copper chaperone	Both
	Spermidine Putrescine ABC transporter permease component potC (TC_3.A.1.11.1)	Both
	YbbM seven transmembrane helix protein	Both
	3-oxoacyl-[acyl-carrier-protein] synthase, KASII (EC 2.3.1.41)	Both
	Ribosomal RNA small subunit methyltransferase C (EC 2.1.1.52)	Both
	Undecaprenyl-phosphate N-acetylglucosaminyl 1-phosphate transferase (EC 2.7.8.-)	Both
	D-tyrosyl-tRNA(Tyr) deacylase	Both
	Protein-N(5)-glutamine methyltransferase PrmC, methylates polypeptide chain release factors RF1 and RF2	Both
	ATP-dependent protease HslV (EC 3.4.25.-)	Both
	Segregation and condensation protein B	Both
	Uracil-DNA glycosylase, family 1	Both
	A/G-specific adenine glycosylase (EC 3.2.2.-)	Both
	Dihydroorotate dehydrogenase, catalytic subunit (EC 1.3.3.1)	Both
	FIG001721: Predicted N6-adenine-specific DNA methylase	Both
	protein from nitrogen regulatory protein P-II (GLNB) family, ortholog YAAQ B. subtilis	Both
	LSU ribosomal protein L33p, chloroplast	Both
	COG0536: GTP-binding protein Obg	Both
	L-ribulose-5-phosphate 4-epimerase (EC 5.1.3.4)	Both
	Two-component response regulator BceR	Both
	Beta-lactamase class C and other penicillin binding proteins	Both
	Gluconate permease, Bsu4004 homolog	Both
	Replicative DNA helicase (EC 3.6.1.-) [SA14-24]	Both
	Methylglyoxal synthase (EC 4.2.3.3)	Both
	Orotate phosphoribosyltransferase (EC 2.4.2.10)	Both
	Phage tail assembly	Both
	Protein of unknown function DUF1447	Both
	Ribonuclease P protein component (EC 3.1.26.5)	Both
	LSU ribosomal protein L33p	Both
	(3R)-hydroxymyristoyl-[acyl carrier protein] dehydratase (EC 4.2.1.-)	Both
	Uracil phosphoribosyltransferase (EC 2.4.2.9)	Both
	Adenine deaminase (EC 3.5.4.2)	Both
	Negative regulator of genetic competence MecA	Both
	PurR: transcription regulator associated with purine metabolism	Both
	3-oxoacyl-[acyl-carrier protein] reductase (EC 1.1.1.100)	Both
	NADH-dependent butanol dehydrogenase A (EC 1.1.1.-)	Both
	Similar to coproporphyrinogen III oxidase, oxygen-independent (EC 1.3.99.22)	Both
	DNA-3-methyladenine glycosylase (EC 3.2.2.20)	Both
	SSU ribosomal protein S15p (S13e)	Both
	Duplicated ATPase component CbrU of energizing module of predicted cobalamin ECF transporter	Both
	Tyrosine-protein kinase EpsD (EC 2.7.10.2)	Both
	DNA-directed RNA polymerase delta subunit (EC 2.7.7.6)	Both
	3-oxoacyl-[acyl-carrier-protein] synthase, KASIII (EC 2.3.1.41)	Both
	Phosphoribosylaminoimidazole carboxylase ATPase subunit (EC 4.1.1.21)	Both
	UDP-N-acetylenolpyruvoylglucosamine reductase (EC 1.1.1.158)	Both
	DNA polymerase III delta subunit (EC 2.7.7.7)	Both
	Zinc ABC transporter, periplasmic-binding protein ZnuA	Both
	Phenylalanyl-tRNA synthetase alpha chain (EC 6.1.1.20)	Both
	Recombination protein RecU	Both
	FIG001621: Zinc protease	Both
	Ribonuclease III (EC 3.1.26.3)	Both
	Integrase	Both
	Substrate-specific component ThiT of thiamin ECF transporter	Both
	tRNA pseudouridine synthase A (EC 4.2.1.70)	Both
	Acetylornithine deacetylase (EC 3.5.1.16)	Both
	Cold shock protein CspD	Both
	Mevalonate kinase (EC 2.7.1.36)	Both
	Pyrroline-5-carboxylate reductase (EC 1.5.1.2)	Both
	RNA-binding protein Jag	Both
	Dihydrofolate reductase (EC 1.5.1.3)	Both
	Methylenetetrahydrofolate dehydrogenase (NADP+) (EC 1.5.1.5)	Both
	S4-domain-containing heat shock protein	Both
	Sortase A, LPXTG specific	Both
	Transcription termination protein NusB	Both
	Cytochrome d ubiquinol oxidase subunit I (EC 1.10.3.-)	Both
	Cell division protein FtsQ	Both
	Major myo-inositol transporter IolT	Both
	Putative tRNA-m1A22 methylase	Both
	Ribonucleotide reductase transcriptional regulator NrdR	Both
	Oxidoreductase ion channel	Both
	Large-conductance mechanosensitive channel	Both
	glycosyl transferase, family 2	Both
	photosystem I assembly related protein Ycf4	Both
	Cell division protein YlmG/Ycf19 (putative), YggT family	Both
	ABC transporter, ATP-binding protein EcsA	Both
	COG1399 protein in cluster with ribosomal protein L32p, Firmicutes subfamily	Both
	Type III restriction-modification system DNA endonuclease res (EC 3.1.21.5)	Both
	Substrate-specific component QueT (COG4708) of predicted queuosine-regulated ECF transporter	Both
	ADP-ribose pyrophosphatase (EC 3.6.1.13)	Both
	Naphthoate synthase (EC 4.1.3.36)	Both
	Adenosine deaminase (EC 3.5.4.4)	Both
	LSU ribosomal protein L22p (L17e), chloroplast	Both
	internalin, putative (LPXTG motif)	Both
	LysR family transcriptional regulator YeiE	Both
	structural protein	Both
	Cystathionine beta-lyase (EC 4.4.1.8)	Both
	Cytochrome c-type biogenesis protein CcsA/ResC	Both
	CDP-glycerol:poly(glycerophosphate) glycerophosphotransferase (EC 2.7.8.12)	Both
	Phage terminase, small subunit	Both
	Phage tape measure	Both
	Hypothetical protein VC0266 (sugar utilization related?)	Both
	Holo-[acyl-carrier protein] synthase (EC 2.7.8.7)	Both
	Nucleoside diphosphate kinase (EC 2.7.4.6)	Both
	Purine trans deoxyribosylase (Nucleoside deoxyribosyltransferase-I) (EC 2.4.2.6)	Both
	Ribosomal RNA large subunit methyltransferase A (EC 2.1.1.51)	Both
	Photosystem II 10 kDa phosphoprotein (PsbH)	Both
	Phosphate starvation-inducible protein PhoH	Both
	Photosystem II protein PsbL	Both
	UPF0118 membrane protein YrrI	Both
	N-acetyl-gamma-glutamyl-phosphate reductase (EC 1.2.1.38)	Both
	Transporter LiaF	Both
	FIG004454: RNA binding protein	Both
	SSU ribosomal protein S23e (S12p)	Both
	DNA helicase, phage-associated	Both
	SSU ribosomal protein S2e (S5p)	Both
	Ubiquinol--cytochrome c reductase, cytochrome B subunit (EC 1.10.2.2)	Both
	5-methyltetrahydropteroyltriglutamate--homocysteine methyltransferase (EC 2.1.1.14)	Both
	Fumarate hydratase class II (EC 4.2.1.2)	Both
	chloroplast NADH dehydrogenase ND4	Both
	Cytochrome c oxidase polypeptide II (EC 1.9.3.1)	Both
	SSU ribosomal protein S9e (S4p)	Both
	2-oxoglutarate dehydrogenase E1 component (EC 1.2.4.2)	Both
	LSU ribosomal protein L7e (L30p)	Both
	Phosphoenolpyruvate carboxylase (EC 4.1.1.31)	Both
	Anthranilate synthase, aminase component (EC 4.1.3.27)	Both
	Indole-3-pyruvate decarboxylase (EC 4.1.1.74)	Both
	N protein	Both
	photosystem I P700 chlorophyll a apoprotein subunit Ia (PsaA)	Both
	proteasome subunit alpha1 (EC 3.4.25.1)	Both
	ubiquinol cytochrome C oxidoreductase, cytochrome C1 subunit	Both
	Alpha,alpha-trehalose-phosphate synthase [UDP-forming] (EC 2.4.1.15)	Both
	Cold shock protein CspG	Both
	Dihydrolipoamide succinyltransferase component (E2) of 2-oxoglutarate dehydrogenase complex (EC 2.3.1.61)	Both
	SSU ribosomal protein S14e (S11p)	Both
	Fructose-bisphosphate aldolase class I (EC 4.1.2.13)	Both
	Glutamate 5-kinase (EC 2.7.2.11)	Both
	SSU ribosomal protein S13e (S15p)	Both
	proteasome regulatory subunit Rpn9	Both
	proteasome subunit alpha3 (EC 3.4.25.1)	Both
	ATP-energized glutathione S-conjugate pump, putative	Both
	Aldehyde dehydrogenase 2B4, mitochondrial precursor (EC 1.2.1.3) (ALDH2a)	Both
	Anthranilate phosphoribosyltransferase (EC 2.4.2.18)	Both
	Hydrolase of unknown specificity RsbQ, part of a novel [RsbQ - PAS domain] bacterial sensing module	Both
	Iron-sulfur cluster assembly scaffold protein IscU	Both
	LSU ribosomal protein L27e	Both
	NAD(P)H-quinone oxidoreductase chain K (EC 1.6.5.2)	Both
	SSU ribosomal protein S16e (S9p)	Both
	SSU ribosomal protein S17e	Both
	proteasome regulatory subunit Rpt4	Both
	proteasome subunit alpha7 (EC 3.4.25.1)	Both
	Cirhin	Both
	Eukaryotic translation initiation factor 5	Both
	Exopolysaccharide biosynthesis glycosyltransferase EpsF (EC 2.4.1.-)	Both
	LSU ribosomal protein L8e (L2p)	Both
	Pyrophosphate-energized proton pump (EC 3.6.1.1)	Both
	Secreted protein Hcp	Both
	prolyl oligopeptidase family protein	Both
	tRNA-i(6)A37 methylthiotransferase	Both
	tRNA-splicing 2'-phosphotransferase (EC 2.7.-.-)	Both
	3'(2'),5'-bisphosphate nucleotidase (EC 3.1.3.7)	Both
	5-oxoprolinase (EC 3.5.2.9)	Both
	Cysteinyl-tRNA synthetase (EC 6.1.1.16), mitochondrial	Both
	Iron binding protein IscA for iron-sulfur cluster assembly	Both
	LSU ribosomal protein L6p (L9e), mitochondrial	Both
	NADH-ubiquinone oxidoreductase chain I (EC 1.6.5.3)	Both
	SSU ribosomal protein S7e	Both
	Translation elongation factor 1 gamma subunit	Both
	histone acetyltransferase, ELP3 family	Both
	proteasome regulatory subunit Rpt3	Both
	proteasome subunit alpha6 (EC 3.4.25.1)	Both
	Aspartate racemase (EC 5.1.1.13)	Both
	Single-stranded DNA-binding protein	Both
	Rod shape-determining protein RodA	Both
	5'-nucleotidase family protein in cluster with NagD-like phosphatase	Both
	YjeF protein, C-terminal domain	Both
	Site-specific recombinase XerD	Both
	Xanthine permease	Both
	Cell division protein FtsW	Both
	Folylpolyglutamate synthase (EC 6.3.2.17)	Both
	Probable cadmium-transporting ATPase (EC 3.6.3.3)	Both
	Transamidase GatB domain protein	Both
	Putative iron-sulfur cluster assembly scaffold protein for SUF system, SufE2	Both
	2-dehydropantoate 2-reductase (EC 1.1.1.169)	Both
	Glucose-1-phosphate thymidylyltransferase (EC 2.7.7.24)	Both
	Arginine pathway regulatory protein ArgR, repressor of arg regulon	Both
	Maltose phosphorylase (EC 2.4.1.8)	Both
	Arabinose-proton symporter	Both
	Ribosomal large subunit pseudouridine synthase B (EC 4.2.1.70)	Both
	NAD kinase (EC 2.7.1.23)	Both
	Malate Na(+) symporter	Both
	Hypothetical protein possible functionally linked with Alanyl-tRNA synthetase	Both
	3-dehydroquinate synthase (EC 4.2.3.4)	Both
	YgjD/Kae1/Qri7 family, required for N6-threonylcarbamoyl adenosine t(6)A37 modification in tRNA	Both
	PTS system, cellobiose-specific IIA component (EC 2.7.1.69)	Both
	Putrescine transport ATP-binding protein PotA (TC 3.A.1.11.1)	Both
	Muramoyltetrapeptide carboxypeptidase (EC 3.4.17.13)	Both
	Spermidine Putrescine ABC transporter permease component PotB (TC 3.A.1.11.1)	Both
	Rhodanese-like domain protein	Both
	Segregation and condensation protein A	Both
	Multidrug-efflux transporter, major facilitator superfamily (MFS) (TC 2.A.1)	Both
	Septum formation protein Maf	Both
	Flavodoxin	Both
	DNA polymerase III subunits gamma and tau (EC 2.7.7.7)	Both
	Aspartyl-tRNA(Asn) amidotransferase subunit A (EC 6.3.5.6)	Both
	ATP-dependent DNA helicase RecQ	Both
	FIG137478: Hypothetical protein	Both
	Mn-dependent transcriptional regulator MntR	Both
	Beta-lactamase	Both
	ABC-type multidrug transport system, ATPase component	Both
	Neopullulanase (EC 3.2.1.135)	Both
	Phosphate starvation-inducible protein PhoH, predicted ATPase	Both
	2-keto-3-deoxy-D-arabino-heptulosonate-7-phosphate synthase I beta (EC 2.5.1.54)	Both
	tRNA nucleotidyltransferase (EC 2.7.7.21) (EC 2.7.7.25)	Both
	ATP synthase delta chain (EC 3.6.3.14)	Both
	Hypothetical protein DUF901, similar to C-terminal domain of ribosome protection-type Tc-resistance proteins	Both
	Recombination protein RecR	Both
	Ribosomal RNA small subunit methyltransferase D (EC 2.1.1.-)	Both
	LSU rRNA	Both
	Ribosomal protein L11 methyltransferase (EC 2.1.1.-)	Both
	Trehalose-6-phosphate hydrolase (EC 3.2.1.93)	Both
	Cardiolipin synthetase (EC 2.7.8.-)	Both
	Negative transcriptional regulator	Both
	dTDP-4-dehydrorhamnose reductase (EC 1.1.1.133)	Both
	Putative membrane protein YeiH	Both
	L-asparaginase (EC 3.5.1.1)	Both
	Glutathione S-transferase (EC 2.5.1.18)	Both
	Gluconate permease	Both
	Cell division protein MraZ	Both
	Nucleoside 5-triphosphatase RdgB (dHAPTP, dITP, XTP-specific) (EC 3.6.1.15)	Both
	2,3-butanediol dehydrogenase, S-alcohol forming, (R)-acetoin-specific (EC 1.1.1.4)	Both
	Holliday junction DNA helicase RuvA	Both
	Peroxide stress regulator	Both
	Predicted hydroxymethylpyrimidine transporter CytX	Both
	L-serine dehydratase, beta subunit (EC 4.3.1.17)	Both
	Lon-like protease with PDZ domain	Both
	Metal-dependent hydrolases of the beta-lactamase superfamily I; PhnP protein	Both
	rRNA small subunit 7-methylguanosine (m7G) methyltransferase GidB	Both
	Endonuclease IV (EC 3.1.21.2)	Both
	Signal peptidase I (EC 3.4.21.89)	Both
	Dihydrolipoamide acetyltransferase component (E2) of acetoin dehydrogenase complex (EC 2.3.1.-)	Both
	50S ribosomal subunit maturation GTPase RbgA (B. subtilis YlqF)	Both
	FIG001802: Putative alkaline-shock protein	Both
	GMP reductase (EC 1.7.1.7)	Both
	Substrate-specific component PdxU2 of predicted pyridoxin-related ECF transporter	Both
	Multiple sugar ABC transporter, substrate-binding protein	Both
	Peptidyl-tRNA hydrolase (EC 3.1.1.29)	Both
	Ribosomal RNA small subunit methyltransferase E (EC 2.1.1.-)	Both
	tRNA (Guanine37-N1) -methyltransferase (EC 2.1.1.31)	Both
	Acetoin (diacetyl) reductase (EC 1.1.1.5)	Both
	Nicotinamidase (EC 3.5.1.19)	Both
	Ribonuclease HII (EC 3.1.26.4)	Both
	Acetyl-coenzyme A carboxyl transferase alpha chain (EC 6.4.1.2)	Both
	Transcription antitermination protein NusG	Both
	Lipoprotein signal peptidase (EC 3.4.23.36)	Both
	Maltose O-acetyltransferase (EC 2.3.1.79)	Both
	Predicted nucleoside phosphatase	Both
	4-carboxymuconolactone decarboxylase (EC 4.1.1.44)	Both
	Multi antimicrobial extrusion protein (Na(+)/drug antiporter), MATE family of MDR efflux pumps	Both
	Fructose-1,6-bisphosphatase, Bacillus type (EC 3.1.3.11)	Both
	Glutamyl aminopeptidase (EC 3.4.11.7)	Both
	Hypothetical protein ywlG	Both
	N-acetyl-L,L-diaminopimelate deacetylase (EC 3.5.1.47)	Both
	DNA-directed RNA polymerase omega subunit (EC 2.7.7.6)	Both
	Galactose-6-phosphate isomerase, LacB subunit (EC 5.3.1.26)	Both
	Multiple sugar ABC transporter, membrane-spanning permease protein MsmF	Both
	Phosphomannomutase (EC 5.4.2.8)	Both
	Chromosome (plasmid) partitioning protein ParA	Both
	Geranyltranstransferase (farnesyldiphosphate synthase) (EC 2.5.1.10)	Both
	Undecaprenyl-phosphate galactosephosphotransferase (EC 2.7.8.6)	Both
	Acyl-phosphate:glycerol-3-phosphate O-acyltransferase PlsY	Both
	Mercuric ion reductase (EC 1.16.1.1)	Both
	GTP cyclohydrolase I (EC 3.5.4.16) type 1	Both
	Glycerate kinase (EC 2.7.1.31)	Both
	NAD-dependent protein deacetylase of SIR2 family	Both
	Galactoside O-acetyltransferase (EC 2.3.1.18)	Both
	Phosphoribosylanthranilate isomerase (EC 5.3.1.24)	Both
	RNA binding protein, contains ribosomal protein S1 domain	Both
	ATP-dependent DNA helicase, RecQ family	Both
	Phosphoribosylaminoimidazolecarboxamide formyltransferase (EC 2.1.2.3)	Both
	Glutaredoxin	Both
	Putative metallopeptidase (Zinc) SprT family	Both
	Amidophosphoribosyltransferase (EC 2.4.2.14)	Both
	Galactose-6-phosphate isomerase, LacA subunit (EC 5.3.1.26)	Both
	Substrate-specific component PanT of predicted pantothenate ECF transporter	Both
	16S rRNA processing protein RimM	Both
	DNA polymerase III delta prime subunit (EC 2.7.7.7)	Both
	Glutamate--cysteine ligase (EC 6.3.2.2)	Both
	LSU ribosomal protein L34p	Both
	Replicative DNA helicase (EC 3.6.1.-)	Both
	YhdH, a putative quinone oxidoreductase	Both
	FIG002958: hypothetical protein	Both
	2,3,4,5-tetrahydropyridine-2,6-dicarboxylate N-acetyltransferase (EC 2.3.1.89)	Both
	Malonyl CoA-acyl carrier protein transacylase (EC 2.3.1.39)	Both
	FIG000605: protein co-occurring with transport systems (COG1739)	Both
	tRNA delta(2)-isopentenylpyrophosphate transferase (EC 2.5.1.8)	Both
	tRNA(Ile)-lysidine synthetase	Both
	Riboflavin kinase (EC 2.7.1.26)	Both
	tRNA (adenine37-N(6)-)-methyltransferase TrmN6	Both
	Guanosine-3',5'-bis(diphosphate) 3'-pyrophosphohydrolase (EC 3.1.7.2)	Both
	Methionine ABC transporter ATP-binding protein	Both
	FIG009688: Thioredoxin	Both
	Xyloside transporter XynT	Both
	CoA-disulfide reductase (EC 1.8.1.14)	Both
	N-acetyl-L,L-diaminopimelate aminotransferase (EC 2.6.1.-)	Both
	Beta-xylosidase (EC 3.2.1.37)	Both
	Flagellar hook-length control protein FliK	Both
	CDP-ribitol:poly(ribitol phosphate) ribitol phosphotransferase	Both
	N-acetylglucosamine-1-phosphate uridyltransferase (EC 2.7.7.23)	Both
	PTS system, N-acetylglucosamine-specific IIA component (EC 2.7.1.69)	Both
	Polysulfide binding and transferase domain	Both
	Additional substrate-specific component NikN of nickel ECF transporter	Both
	Ribosomal-protein-S18p-alanine acetyltransferase (EC 2.3.1.-)	Both
	Type III restriction-modification system methylation subunit (EC 2.1.1.72)	Both
	3-dehydroquinate dehydratase I (EC 4.2.1.10)	Both
	Eukaryotic translation initiation factor 3 110 kDa subunit	Both
	Hypothetical similar to thiamin biosynthesis lipoprotein ApbE	Both
	Sucrose phosphorylase (EC 2.4.1.7)	Both
	Diacylglycerol kinase (EC 2.7.1.107)	Both
	Glycosyl transferase, group 1	Both
	LSU ribosomal protein L28p	Both
	Tyrosine-protein kinase transmembrane modulator EpsC	Both
	photosystem II protein D1 (PsbA)	Both
	Argininosuccinate synthase (EC 6.3.4.5)	Both
	Phage minor capsid protein	Both
	DNA-directed RNA polymerase gamma subunit (EC 2.7.7.6)	Both
	Guanine-hypoxanthine permease	Both
	Cadmium efflux system accessory protein	Both
	YjeF protein, function unknown	Both
	4-oxalocrotonate tautomerase (EC 5.3.2.-)	Both
	Cold shock protein CspB	Both
	Galactose operon repressor, GalR-LacI family of transcriptional regulators	Both
	Histidinol-phosphate aminotransferase (EC 2.6.1.9)	Both
	Methenyltetrahydrofolate cyclohydrolase (EC 3.5.4.9)	Both
	Phosphopentomutase (EC 5.4.2.7)	Both
	Tagatose-6-phosphate kinase (EC 2.7.1.144)	Both
	Transport ATP-binding protein CydC	Both
	Branched-chain amino acid aminotransferase (EC 2.6.1.42)	Both
	Dihydrodipicolinate reductase (EC 1.3.1.26)	Both
	NADH dehydrogenase, subunit 5	Both
	tRNA-dependent lipid II--L-alanine ligase	Both
	ABC transporter ATP-binding protein uup	Both
	Phosphoribosylformylglycinamidine synthase, glutamine amidotransferase subunit (EC 6.3.5.3)	Both
	Phosphoribosylglycinamide formyltransferase (EC 2.1.2.2)	Both
	tRNA (guanine46-N7-)-methyltransferase (EC 2.1.1.33)	Both
	ATP-dependent protease La (EC 3.4.21.53)	Both
	Gamma-glutamyl phosphate reductase (EC 1.2.1.41)	Both
	Glucan 1,6-alpha-glucosidase (EC 3.2.1.70)	Both
	Accessory secretory protein Asp2	Both
	Citrate synthase (si) (EC 2.3.3.1)	Both
	DNA-3-methyladenine glycosylase II (EC 3.2.2.21)	Both
	Permease of the drug/metabolite transporter (DMT) superfamily	Both
	Possible colicin V production protein	Both
	NADH ubiquinone oxidoreductase chain A (EC 1.6.5.3)	Both
	PTS system, galactose-specific IIA component (EC 2.7.1.69)	Both
	DNA repair exonuclease family protein YhaO	Both
	Phage antirepressor	Both
	S-ribosylhomocysteine lyase (EC 4.4.1.21)	Both
	SSU ribosomal protein S15Ae (S8p)	Both
	Beta-1,3-glucosyltransferase	Both
	Dihydroxy-acid dehydratase (EC 4.2.1.9)	Both
	Preprotein translocase subunit SecE (TC 3.A.5.1.1)	Both
	Pyruvate dehydrogenase E1 component (EC 1.2.4.1)	Both
	photosystem I subunit IX (PsaJ)	Both
	Aspartokinase (EC 2.7.2.4)	Both
	LSU ribosomal protein L10Ae (L1p)	Both
	PTS system, beta-glucoside-specific IIB component (EC 2.7.1.69)	Both
	Photosystem II protein PsbK	Both
	Predicted L-rhamnose permease RhaY	Both
	Trk system potassium uptake protein TrkA	Both
	Lactoylglutathione lyase (EC 4.4.1.5)	Both
	SSU ribosomal protein S15e (S19p)	Both
	Translation initiation factor SUI1	Both
	Xylulose kinase (EC 2.7.1.17)	Both
	acyl-CoA synthetase	Both
	Cytochrome b559 alpha chain (PsbE)	Both
	Fibrillarin	Both
	Protein gp63 [Bacteriophage A118]	Both
	Ferrochelatase, protoheme ferro-lyase (EC 4.99.1.1)	Both
	NADH dehydrogenase subunit 4 (EC:1.6.99.3)	Both
	Octaprenyl-diphosphate synthase (EC 2.5.1.-)	Both
	PTS system, sucrose-specific IIB component (EC 2.7.1.69)	Both
	Putative pheromone precursor lipoprotein, related to Cad	Both
	YrdC/Sua5 family protein, required for threonylcarbamoyladenosine (t(6)A) formation in tRNA	Both
	3-hydroxybutyryl-CoA epimerase (EC 5.1.2.3)	Both
	Betaine aldehyde dehydrogenase (EC 1.2.1.8)	Both
	Cytochrome c oxidase polypeptide III (EC 1.9.3.1)	Both
	Imidazole glycerol phosphate synthase cyclase subunit (EC 4.1.3.-)	Both
	LSU ribosomal protein L11e (L5p)	Both
	LSU ribosomal protein L25p	Both
	Oligosaccharide repeat unit polymerase Wzy	Both
	Photosystem II protein PsbN	Both
	Recombinational DNA repair protein RecT (prophage associated)	Both
	SSU ribosomal protein S3Ae	Both
	Selenoprotein O and cysteine-containing homologs	Both
	Transmembrane component YkoC of energizing module of thiamin-regulated ECF transporter for HydroxyMethylPyrimidine	Both
	ATP-dependent protease La (EC 3.4.21.53) Type I	Both
	Deoxyribose-phosphate aldolase (EC 4.1.2.4)	Both
	High-affinity choline uptake protein BetT	Both
	LSU ribosomal protein L21e	Both
	LSU ribosomal protein L24e	Both
	LSU ribosomal protein L26e (L24p)	Both
	Ornithine aminotransferase (EC 2.6.1.13)	Both
	Phosphoribosyl-AMP cyclohydrolase (EC 3.5.4.19)	Both
	Predicted nicotinate-regulated transporter BH3254	Both
	Protein arginine N-methyltransferase 1 (EC 2.1.1.-)	Both
	SSU ribosomal protein S10e	Both
	proteasome regulatory subunit Rpt1	Both
	2-isopropylmalate synthase (EC 2.3.3.13)	Both
	Eukaryotic translation initiation factor 3 93 kDa subunit	Both
	Glutamate-pyruvate aminotransferase (EC 2.6.1.2)	Both
	Homolog of fucose/glucose/galactose permeases	Both
	Homoserine dehydrogenase (EC 1.1.1.3)	Both
	Imidazole glycerol phosphate synthase amidotransferase subunit (EC 2.4.2.-)	Both
	LSU ribosomal protein L13e	Both
	LSU ribosomal protein L16p (L10e), chloroplast	Both
	LSU ribosomal protein L35e (L29p)	Both
	LSU ribosomal protein L5e (L18p)	Both
	Melibiose carrier protein, Na+/melibiose symporter	Both
	NADH-ubiquinone oxidoreductase chain E (EC 1.6.5.3)	Both
	Pectate lyase precursor (EC 4.2.2.2)	Both
	Peroxidase precursor (EC 1.11.1.7)	Both
	Protein export cytoplasm protein SecA2 ATPase RNA helicase (TC 3.A.5.1.1)	Both
	2,3-diketo-5-methylthiopentyl-1-phosphate enolase	Both
	4-alpha-glucanotransferase (amylomaltase) (EC 2.4.1.25)	Both
	ACT domain protein	Both
	Alpha-aspartyl dipeptidase Peptidase E (EC 3.4.13.21)	Both
	COG1399 protein, clustered with ribosomal protein L32p	Both
	DNA-directed RNA polymerase beta subunit (EC 2.7.7.6), chloroplast	Both
	Delta-1-pyrroline-5-carboxylate dehydrogenase (EC 1.5.1.12)	Both
	GTPase Nug1p, which associates with pre-60S ribosomal subunits in the nucleolus and is required for their export from the nucleus	Both
	LSU ribosomal protein L17e (L22p)	Both
	LSU ribosomal protein L6e	Both
	Low-affinity inorganic phosphate transporter	Both
	N-acetylglucosamine-1-phosphate uridyltransferase eukaryotic (EC 2.7.7.23)	Both
	NADH-ubiquinone oxidoreductase chain D (EC 1.6.5.3)	Both
	Photosystem II protein PsbZ	Both
	Retron-type reverse transcriptase	Both
	Rhodanese domain protein UPF0176	Both
	Ribonuclease HI (EC 3.1.26.4)	Both
	Ribulose bisphosphate carboxylase large chain (EC 4.1.1.39)	Both
	SSU ribosomal protein S11e (S17p)	Both
	Sulfate and thiosulfate import ATP-binding protein CysA (EC 3.6.3.25)	Both
	Transcription initiation factor IID 60 kDa subunit	Both
	Xylose-responsive transcription regulator, ROK family	Both
	isoflavone reductase, putative	Both
	proteasome regulatory subunit Rpn12	Both
	proteasome regulatory subunit Rpt5	Both
	proteasome subunit beta2 (EC 3.4.25.1)	Both
	Acyl-CoA thioesterase II (EC 3.1.2.-)	Both
	Aromatic hydrocarbon utilization transcriptional regulator CatR (LysR family)	Both
	Aspartyl-tRNA synthetase (EC 6.1.1.12), chloroplast	Both
	Carbonic anhydrase (EC 4.2.1.1)	Both
	DNA-directed RNA polymerases I, II, and III 27 kDa polypeptide (EC 2.7.7.6)	Both
	Ferredoxin--NADP(+) reductase (EC 1.18.1.2)	Both
	Oligopeptidase A (EC 3.4.24.70)	Both
	Phosphoenolpyruvate synthase (EC 2.7.9.2)	Both
	RNA splicing protein	Both
	S-(hydroxymethyl)glutathione dehydrogenase (EC 1.1.1.284)	Both
	SSU ribosomal protein S16p, mitochondrial	Both
	Succinyl-CoA ligase [GDP-forming] alpha chain (EC 6.2.1.4)	Both
	Sugar diacid utilization regulator SdaR	Both
	Superoxide dismutase [Fe] (EC 1.15.1.1)	Both
	Ubiquinol-cytochrome C reductase complex 14 kDa protein (EC 1.10.2.2)	Both
	Voltage-gated potassium channel	Both
	proteasome regulatory subunit Rpn6	Both
	3-oxoacyl-coenzyme A reductase of elongase (EC 1.1.1.62)	Both
	ADP-ribose 1'',2''-cyclic phosphate phophodiesterase	Both
	Allantoinase (EC 3.5.2.5)	Both
	Asparaginyl-tRNA synthetase (EC 6.1.1.22), chloroplast	Both
	Branched-chain alpha-keto acid dehydrogenase, E1 component, alpha subunit (EC 1.2.4.4)	Both
	Chemotaxis protein methyltransferase CheR (EC 2.1.1.80)	Both
	Cleavage and polyadenylation specificity factor, 100 kDa subunit	Both
	Cytosolic Fe-S cluster assembling factor NBP35	Both
	D-allose ABC transporter, ATPase component	Both
	Eukaryotic translation initiation factor 2 gamma subunit	Both
	Isocitrate dehydrogenase 3 subunit alpha, mitochondrial precursor (EC 1.1.1.41)	Both
	LSU ribosomal protein L14e	Both
	LSU ribosomal protein L27Ae (L15p)	Both
	N-acetylglutamate synthase (EC 2.3.1.1)	Both
	Photosystem II CP43 protein (PsbC)	Both
	Prolyl endopeptidase (EC 3.4.21.26)	Both
	SSU ribosomal protein S7p (S5e), chloroplast	Both
	SSU ribosomal protein SAe (S2p)	Both
	Transcription initiation factor IIF beta subunit	Both
	Vegetatible incompatibility protein HET-E-1	Both
	Zinc transporter, ZIP family	Both
	conserved protein with predicted RNA binding PUA domain	Both
	cytosolic long-chain acyl-CoA thioester hydrolase family protein	Both
	diguanylate cyclase/phosphodiesterase (GGDEF & EAL domains) with PAS/PAC sensor(s)	Both
	proteasome regulatory subunit Rpn3	Both
	proteasome regulatory subunit Rpn5	Both
	tRNA-splicing ligase (EC 6.5.1.3)	Both
	Cleavage and polyadenylation specificity factor, 160 kDa subunit	USM
	Phosphoadenylyl-sulfate reductase [thioredoxin] (EC 1.8.4.8)	USM
	SSU ribosomal protein S4e	USM
	Twin-arginine translocation protein TatB	USM
	COG1565: Uncharacterized conserved protein	USM
	Fe-S OXIDOREDUCTASE (1.8.-.-) Wyeosine biosynthesis	USM
	Fumarylacetoacetase (EC 3.7.1.2)	USM
	Glycine decarboxylase L-protein 2 (EC 1.8.1.4), mitochondrial	USM
	L-arabinose transport system permease protein (TC 3.A.1.2.2)	USM
	Lipoate synthase	USM
	Maleylacetoacetate isomerase (EC 5.2.1.2)	USM
	N-formylglutamate deformylase (EC 3.5.1.68)	USM
	Probable low-affinity inorganic phosphate transporter	USM
	Protoporphyrinogen IX oxidase, aerobic, HemY (EC 1.3.3.4)	USM
	Shwachman-Bodian-Diamond syndrome protein	USM
	Ubiquinol-cytochrome C reductase complex core protein I, mitochondrial precursor (EC 1.10.2.2)	USM
	p53 inducible protein	USM
	photosystem I subunit XI (PsaL)	USM
	(S)-2-hydroxy-acid oxidase (EC 1.1.3.15)	USM
	1,4-alpha-glucan (starch) branching enzyme, GH-13-type (EC 2.4.1.18)	USM
	3-demethylubiquinone-9 3-methyltransferase (EC 2.1.1.64)	USM
	6-phosphogluconolactonase (EC 3.1.1.31), eukaryotic type	USM
	ADP-heptose synthase (EC 2.7.-.-)	USM
	AMP/CMP kinase AK6	USM
	Acetyl-coenzyme A synthetase (EC 6.2.1.1)	USM
	Adenosine (5')-pentaphospho-(5'')-adenosine pyrophosphohydrolase (EC 3.6.1.-)	USM
	Aerobic C4-dicarboxylate transporter for fumarate, L-malate, D-malate, succunate, aspartate	USM
	Beta-amylase (EC 3.2.1.2)	USM
	Choline kinase (EC 2.7.1.32)	USM
	Chorismate mutase III (EC 5.4.99.5)	USM
	Cryptochrome	USM
	Cytochrome c-type biogenesis protein Ccs1/ResB	USM
	D-alanine-activating enzyme (DAE) (D-alanine-D-alanyl carrier protein ligase) (DCL)	USM
	DNA-directed RNA polymerase II 13.2 kDa polypeptide (EC 2.7.7.6)	USM
	DNA-directed RNA polymerase II largest subunit (EC 2.7.7.6)	USM
	DUF1794	USM
	Dihydropyrimidine dehydrogenase [NADP+] (EC 1.3.1.2)	USM
	Fibronectin-binding protein	USM
	Flagellar basal-body rod protein FlgG	USM
	Flagellar biosynthesis protein FlhA	USM
	Gamma-glutamyltranspeptidase (EC 2.3.2.2)	USM
	Glucuronide transport protein YihO	USM
	Glutamate--cysteine ligase eukaryotic (EC 6.3.2.2)	USM
	Heme O synthase, protoheme IX farnesyltransferase (EC 2.5.1.-) COX10-CtaB	USM
	Hydroxymethylglutaryl-CoA lyase (EC 4.1.3.4)	USM
	Isocitrate dehydrogenase [NAD] subunit II, mitochondrial precursor (EC 1.1.1.41)	USM
	Isopentenyl-diphosphate delta-isomerase (EC 5.3.3.2)	USM
	Kynurenine formamidase, bacterial (EC 3.5.1.9)	USM
	LSU ribosomal protein L10e (L16p)	USM
	LSU ribosomal protein L9e (L6p)	USM
	LysR family transcriptional regulator YnfL	USM
	Malate dehydrogenase (EC 1.1.1.37), peroxisomal	USM
	Metallo-beta-lactamase family protein, RNA-specific	USM
	Methyl-accepting chemotaxis protein IV (dipeptide chemoreceptor protein)	USM
	N-acetylglucosamine related transporter, NagX	USM
	NAD(FAD)-utilizing dehydrogenase, sll0175 homolog	USM
	Nicotinamide-nucleotide adenylyltransferase (EC 2.7.7.1)	USM
	Non-phosphorylating glyceraldehyde-3-phosphate dehydrogenase (NADP) (EC 1.2.1.9)	USM
	Nuclear pore complex protein Nup88	USM
	PF00070 family, FAD-dependent NAD(P)-disulphide oxidoreductase	USM
	Peptidyl-tRNA hydrolase, archaeal type (EC 3.1.1.29)	USM
	Phosphoribosylglycinamide formyltransferase 2 (EC 2.1.2.-)	USM
	Protein H	USM
	Starvation sensing protein RspB	USM
	Sulfite reductase [NADPH] flavoprotein alpha-component (EC 1.8.1.2)	USM
	Thimet oligopeptidase (EC 3.4.24.15)	USM
	Transcription initiation factor IID 145 kDa subunit	USM
	Transcription initiation factor IIE alpha subunit	USM
	Transcription initiation factor IIH p44 subunit	USM
	Transcription initiation factor IIH p80 subunit	USM
	Translation elongation factor G, mitochondrial	USM
	Tyrosyl-tRNA synthetase (EC 6.1.1.1), chloroplast	USM
	U4/U6 small nuclear ribonucleoprotein component PRP3	USM
	proteasome subunit alpha5 (EC 3.4.25.1)	USM
	proteasome subunit beta7 (EC 3.4.25.1)	USM
	tRNA methylase YGL050w homolog Wyeosine biosynthesis	USM
	Low temperature requirement B protein	NM
	Protein serine/threonine phosphatase PrpC, regulation of stationary phase	NM
	Transcriptional repressor of the fructose operon, DeoR family	NM
	Phosphate transport system permease protein PstA (TC 3.A.1.7.1)	NM
	Phosphate transport system regulatory protein PhoU	NM
	Butyryl-CoA dehydrogenase (EC 1.3.99.2)	NM
	Hydrolase (HAD superfamily), YqeK	NM
	Histidyl-tRNA synthetase (EC 6.1.1.21)	NM
	Hcp transcriptional regulator HcpR (Crp/Fnr family)	NM
	L-serine dehydratase, alpha subunit (EC 4.3.1.17)	NM
	DedA protein	NM
	Ribosomal small subunit pseudouridine synthase A (EC 4.2.1.70)	NM
	Cell division protein FtsX	NM
	PTS system, trehalose-specific IIA component (EC 2.7.1.69)	NM
	23S rRNA (guanosine-2'-O-) -methyltransferase rlmB (EC 2.1.1.-)	NM
	Beta-galactosidase large subunit (EC 3.2.1.23)	NM
	Electron transfer flavoprotein, beta subunit	NM
	Iron-binding ferritin-like antioxidant protein	NM
	Glutamate racemase (EC 5.1.1.3)	NM
	Dihydroorotase (EC 3.5.2.3)	NM
	rRNA small subunit methyltransferase I	NM
	Site-specific recombinase	NM
	N-acetylmannosamine kinase (EC 2.7.1.60)	NM
	Single-stranded-DNA-specific exonuclease RecJ (EC 3.1.-.-)	NM
	Uracil permease	NM
	Alkaline phosphatase synthesis transcriptional regulatory protein PhoP	NM
	L-proline glycine betaine ABC transport system permease protein ProW (TC 3.A.1.12.1)	NM
	FIG007079: UPF0348 protein family	NM
	PlcB, ORFX, ORFP, ORFB, ORFA, ldh gene	NM
	Arginine/ornithine antiporter	NM
	Niacin transporter NiaP	NM
	Deoxyuridine 5'-triphosphate nucleotidohydrolase (EC 3.6.1.23)	NM
	Transcriptional regulator in cluster with unspecified monosaccharide ABC transport system	NM
	Nucleotidase YfbR, HD superfamily	NM
	COG1939: Ribonuclease III family protein	NM
	FIG009886: phosphoesterase	NM
	FIG001553: Hydrolase, HAD subfamily IIIA	NM
	YbbL ABC transporter ATP-binding protein	NM
	Preprotein translocase subunit SecG (TC 3.A.5.1.1)	NM
	Phage capsid and scaffold	NM
	Zinc uptake regulation protein ZUR	NM
	PTS system, sucrose-specific IIC component (EC 2.7.1.69)	NM
	Ribonuclease HIII (EC 3.1.26.4)	NM
	Beta-galactosidase small subunit (EC 3.2.1.23)	NM
	PTS system, sucrose-specific IIA component (EC 2.7.1.69)	NM
	Dihydrolipoamide dehydrogenase of acetoin dehydrogenase (EC 1.8.1.4)	NM
	Undecaprenyl pyrophosphate synthetase (EC 2.5.1.31)	NM
	Aldose 1-epimerase (EC 5.1.3.3)	NM
	Negative transcriptional regulator-copper transport operon	NM
	Integral membrane protein LafC, accessory function in glycolipid and LTA synthesis	NM
	Choloylglycine hydrolase (EC 3.5.1.24)	NM
	NADP-dependent malic enzyme (EC 1.1.1.40)	NM
	Glutamyl-tRNA(Gln) amidotransferase subunit C (EC 6.3.5.7)	NM
	Cold shock protein CspC	NM
	Pyrimidine-nucleoside phosphorylase (EC 2.4.2.2)	NM
	Phosphoenolpyruvate-dihydroxyacetone phosphotransferase (EC 2.7.1.121), dihydroxyacetone binding subunit DhaK	NM
	Predicted transcriptional regulator of pyridoxine metabolism	NM
	Guanine deaminase (EC 3.5.4.3)	NM
	Thymidine kinase	NM
	Acetoin dehydrogenase E1 component alpha-subunit (EC 1.2.4.-)	NM
	Site-specific tyrosine recombinase	NM
	Dimethylallyltransferase (EC 2.5.1.1)	NM
	Biotin carboxyl carrier protein	NM
	Cytochrome d ubiquinol oxidase subunit II (EC 1.10.3.-)	NM
	Phosphate regulon sensor protein PhoR (SphS) (EC 2.7.13.3)	NM
	Phosphopantothenoylcysteine decarboxylase (EC 4.1.1.36)	NM
	Phosphoribosylformylglycinamidine synthase, synthetase subunit (EC 6.3.5.3)	NM
	Ribosyl nicotinamide transporter, PnuC-like	NM
	Phosphoenolpyruvate-dihydroxyacetone phosphotransferase (EC 2.7.1.121), ADP-binding subunit DhaL	NM
	Transmembrane component CbrV of energizing module of predicted cobalamin ECF transporter	NM
	ABC transporter, permease protein EscB	NM
	Di-/tripeptide transporter	NM
	Transcriptional regulator ArcR essential for anaerobic expression of the ADI pathway, Crp/Fnr family	NM
	Chorismate synthase (EC 4.2.3.5)	NM
	Late competence protein ComEC, DNA transport	NM
	FIG005686: hypothetical protein	NM
	Putative regulator of the mannose operon, ManO	NM
	Transcriptional regulator, MerR family	NM
	3-ketoacyl-CoA thiolase (EC 2.3.1.16)	NM
	5-formyltetrahydrofolate cyclo-ligase (EC 6.3.3.2)	NM
	FIG006988: Lipase/Acylhydrolase with GDSL-like motif	NM
	Heptaprenyl diphosphate synthase component II (EC 2.5.1.30)	NM
	Substrate-specific component RibU of riboflavin ECF transporter	NM
	Transketolase, C-terminal section (EC 2.2.1.1)	NM
	ABC-type polar amino acid transport system, ATPase component	NM
	PaaD-like protein (DUF59) involved in Fe-S cluster assembly	NM
	Protein YidD	NM
	Shikimate kinase I (EC 2.7.1.71)	NM
	FIG006542: Phosphoesterase	NM
	Manganese ABC transporter, periplasmic-binding protein SitA	NM
	Substrate-specific component CbrT of predicted cobalamin ECF transporter	NM
	Efflux pump Lde	NM
	D-arabino-3-hexulose 6-phosphate formaldehyde lyase	NM
	Ferrichrome-binding periplasmic protein precursor (TC 3.A.1.14.3)	NM
	GTPase and tRNA-U34 5-formylation enzyme TrmE	NM
	Phosphoglycolate phosphatase (EC 3.1.3.18)	NM
	Alpha-D-GlcNAc alpha-1,2-L-rhamnosyltransferase (EC 2.4.1.-)	NM
	Dephospho-CoA kinase (EC 2.7.1.24)	NM
	PTS system, sucrose-specific IIB component (EC 2.7.1.69) / PTS system, sucrose-specific IIC component (EC 2.7.1.69) / PTS system, sucrose-specific IIA component (EC 2.7.1.69)	NM
	Tagatose-6-phosphate kinase (EC 2.7.1.144) / 1-phosphofructokinase (EC 2.7.1.56)	NM
	Aromatic amino acid aminotransferase gamma (EC 2.6.1.57)	NM
	Trehalose operon transcriptional repressor	NM
	Aspartate-semialdehyde dehydrogenase (EC 1.2.1.11)	NM
	5-Enolpyruvylshikimate-3-phosphate synthase (EC 2.5.1.19)	NM
	DNA recombination and repair protein RecO	NM
	Hydroxyethylthiazole kinase (EC 2.7.1.50)	NM
	Dihydrodipicolinate synthase (EC 4.2.1.52)	NM
	Dihydropteroate synthase (EC 2.5.1.15)	NM
	Hydrolase (HAD superfamily) in cluster with DUF1447	NM
	Orotidine 5'-phosphate decarboxylase (EC 4.1.1.23)	NM
	2-amino-4-hydroxy-6-hydroxymethyldihydropteridine pyrophosphokinase (EC 2.7.6.3)	NM
	Diaminopimelate decarboxylase (EC 4.1.1.20)	NM
	MreB-like protein (Mbl protein)	NM
	Thiamin-phosphate pyrophosphorylase (EC 2.5.1.3)	NM
	Sensor histidine kinase VraS	NM
	D-xylose proton-symporter XylT	NM
	Programmed cell death toxin YdcE	NM
	FIG042796: Hypothetical protein	NM
	Glutamate-aspartate carrier protein	NM
	Phage integrase	NM
	Tyrosine recombinase XerC	NM
	DNA repair protein RadC	NM
	FIG000557: hypothetical protein co-occurring with RecR	NM
	Response regulator LiaR	NM
	S-adenosylhomocysteine nucleosidase (EC 3.2.2.9)	NM
	Deoxyribonucleoside regulator DeoR (transcriptional repressor)	NM
	Ribonuclease BN (EC 3.1.-.-)	NM
	Late competence protein ComEB	NM
	Maltose/maltodextrin transport ATP-binding protein MalK (EC 3.6.3.19)	NM
	Unspecified monosaccharide ABC transport system, ATP-binding protein	NM
	Aminopeptidase YpdF (MP-, MA-, MS-, AP-, NP- specific)	NM
	Septation ring formation regulator EzrA	NM
	Manganese ABC transporter, inner membrane permease protein SitD	NM
	Probable GTPase related to EngC	NM
	Signal recognition particle associated protein	NM
	Phosphopantothenoylcysteine synthetase (EC 6.3.2.5)	NM
	Two component transcriptional regulator VraR	NM
	ATPase YjeE, predicted to have essential role in cell wall biosynthesis	NM
	2-succinyl-5-enolpyruvyl-6-hydroxy-3-cyclohexene-1-carboxylic-acid synthase (EC 2.2.1.9)	NM
	DNA replication intiation control protein YabA	NM
	Phosphoribosylamine--glycine ligase (EC 6.3.4.13)	NM
	Superfamily II DNA/RNA helicases, SNF2 family	NM
	TPR-repeat-containing protein, putative component of Menaquinone-cytochrome C reductase	NM
	putative glycosyltransferase protein	NM
	tRNA-specific adenosine-34 deaminase (EC 3.5.4.-)	NM
	2-deoxy-D-gluconate 3-dehydrogenase (EC 1.1.1.125)	NM
	D-glycerate transporter (predicted)	NM
	DHA-specific IIA component	NM
	N-acetylmannosaminyltransferase (EC 2.4.1.187)	NM
	Nicotinamidase/isochorismatase family protein	NM
	FIG007303: uncharacterized protein	NM
	Phosphoenolpyruvate carboxylase, archaeal (EC 4.1.1.31)	NM
	Phosphoribosylformylglycinamidine cyclo-ligase (EC 6.3.3.1)	NM
	Pseudouridine kinase (EC 2.7.1.83)	NM
	3-polyprenyl-4-hydroxybenzoate carboxy-lyase (EC 4.1.1.-)	NM
	FMN adenylyltransferase (EC 2.7.7.2)	NM
	Methylenetetrahydrofolate dehydrogenase (NADP+) (EC 1.5.1.5) / Methenyltetrahydrofolate cyclohydrolase (EC 3.5.4.9)	NM
	Pyruvate carboxyl transferase (EC 6.4.1.1)	NM
	Shikimate/quinate 5-dehydrogenase I beta (EC 1.1.1.282)	NM
	Signal peptidase I	NM
	1,4-alpha-glucan (glycogen) branching enzyme, GH-13-type (EC 2.4.1.18)	NM
	Cob(I)alamin adenosyltransferase PduO (EC 2.5.1.17)	NM
	LSU m3Psi1915 methyltransferase RlmH	NM
	Maltose/maltodextrin ABC transporter, permease protein MalF	NM
	Maltose/maltodextrin ABC transporter, substrate binding periplasmic protein MalE	NM
	PTS system, N-acetylglucosamine-specific IIC component (EC 2.7.1.69)	NM
	4-diphosphocytidyl-2-C-methyl-D-erythritol kinase (EC 2.7.1.148)	NM
	Ferrichrome transport ATP-binding protein FhuC (TC 3.A.1.14.3)	NM
	LSU ribosomal protein L31p	NM
	Potassium uptake protein, integral membrane component, KtrB	NM
	Putative prenyltransferase, contains 1,4-dihydroxy-2-naphthoate octaprenyltransferase domain	NM
	Transport ATP-binding protein CydD	NM
	Ubiquinone/menaquinone biosynthesis methyltransferase UbiE (EC 2.1.1.-)	NM
	Cytosine/purine/uracil/thiamine/allantoin permease family protein	NM
	Glucose-1-phosphate adenylyltransferase (EC 2.7.7.27)	NM
	O-succinylbenzoic acid--CoA ligase (EC 6.2.1.26)	NM
	SSU ribosomal protein S19p (S15e), chloroplast	NM
	5'-nucleotidase YjjG (EC 3.1.3.5)	NM
	6-phospho-3-hexuloisomerase	NM
	Dihydroneopterin triphosphate pyrophosphohydolase	NM
	Ferrichrome transport system permease protein FhuB (TC 3.A.1.14.3)	NM
	Glucose 1-dehydrogenase (EC 1.1.1.47)	NM
	Glycogen phosphorylase (EC 2.4.1.1)	NM
	Methylated-DNA--protein-cysteine methyltransferase (EC 2.1.1.63)	NM
	Putative deoxyribose-specific ABC transporter, permease protein	NM
	Ribose ABC transport system, ATP-binding protein RbsA (TC 3.A.1.2.1)	NM
	Transcriptional regulator SpxA1	NM
	Nucleoside permease NupC	NM
	Potassium efflux system KefA protein / Small-conductance mechanosensitive channel	NM
	Sortase	NM
	Uronate isomerase (EC 5.3.1.12)	NM
	Alpha-L-Rha alpha-1,3-L-rhamnosyltransferase (EC 2.4.1.-)	NM
	Chromosome replication initiation protein dnaD	NM
	Hypoxanthine/guanine permease PbuG	NM
	LSU ribosomal protein L23e (L14p)	NM
	Putative sugar transporter	NM
	Ribose ABC transport system, periplasmic ribose-binding protein RbsB (TC 3.A.1.2.1)	NM
	Transketolase (EC 2.2.1.1)	NM
	Unspecified monosaccharide ABC transport system, permease component 2	NM
	tRNA-dependent lipid II-Ala--L-serine ligase	NM
	Alkyl hydroperoxide reductase protein C (EC 1.6.4.-)	NM
	Alpha-L-arabinofuranosidase II precursor (EC 3.2.1.55)	NM
	Alpha-glucosidase (EC 3.2.1.20)	NM
	Circadian phase modifier	NM
	Exodeoxyribonuclease VII small subunit (EC 3.1.11.6)	NM
	L-asparaginase I, cytoplasmic (EC 3.5.1.1)	NM
	L-rhamnose isomerase (EC 5.3.1.14)	NM
	NADPH-dependent methylglyoxal reductase (D-lactaldehyde dehydrogenase)	NM
	Thermostable carboxypeptidase 1 (EC 3.4.17.19)	NM
	2-dehydro-3-deoxygluconate kinase (EC 2.7.1.45)	NM
	Accessory secretory protein Asp3	NM
	DNA helicase (EC 3.6.1.-)	NM
	Hexuronate utilization operon transcriptional repressor ExuR	NM
	Inactive homolog of metal-dependent proteases, putative molecular chaperone	NM
	LSU ribosomal protein L40e	NM
	NAD(P)H-quinone oxidoreductase chain H (EC 1.6.5.2)	NM
	NADH dehydrogenase (EC 1.6.99.3) in cluster with putative pheromone precursor	NM
	Nicotinamide phosphoribosyltransferase (EC 2.4.2.12)	NM
	Ribosomal-protein-S5p-alanine acetyltransferase	NM
	Cadmium resistance protein	NM
	ComF operon protein A, DNA transporter ATPase	NM
	Dihydroflavonol-4-reductase (EC 1.1.1.219)	NM
	L-lactate permease	NM
	Manganese ABC transporter, ATP-binding protein SitB	NM
	NAD-dependent epimerase/dehydratase	NM
	Phosphoribosylaminoimidazole-succinocarboxamide synthase (EC 6.3.2.6)	NM
	Quinone oxidoreductase (EC 1.6.5.5)	NM
	Substrate-specific component FolT of folate ECF transporter	NM
	Thymidine kinase (EC 2.7.1.21)	NM
	Coenzyme F420-dependent oxidoreductase	NM
	Mutator mutT protein (7,8-dihydro-8-oxoguanine-triphosphatase) (EC 3.6.1.-)	NM
	NADH dehydrogenase subunit 1	NM
	Prephenate dehydrogenase (EC 1.3.1.12)	NM
	Rhamnulokinase (EC 2.7.1.5)	NM
	Spermidine N1-acetyltransferase (EC 2.3.1.57)	NM
	Transcriptional regulator CtsR	NM
	ribosomal protein L7Ae family protein	NM
	4-deoxy-L-threo-5-hexosulose-uronate ketol-isomerase (EC 5.3.1.17)	NM
	CRISPR-associated protein, SAG0894 family	NM
	Diphosphomevalonate decarboxylase (EC 4.1.1.33)	NM
	Duplicated ATPase component MtsB of energizing module of methionine-regulated ECF transporter	NM
	Fucose permease	NM
	Glycogen synthase, ADP-glucose transglucosylase (EC 2.4.1.21)	NM
	LrgA-associated membrane protein LrgB	NM
	Manganese-dependent protein-tyrosine phosphatase (EC 3.1.3.48)	NM
	Nucleotide pyrophosphatase (EC 3.6.1.9)	NM
	Putative deoxyribose-specific ABC transporter, ATP-binding protein	NM
	Chorismate mutase I (EC 5.4.99.5)	NM
	Dipeptide transport ATP-binding protein DppF (TC 3.A.1.5.2)	NM
	Exonuclease SbcD	NM
	Nitrite reductase [NAD(P)H] large subunit (EC 1.7.1.4)	NM
	PTS system, fructose- and mannose-inducible IIC component (EC 2.7.1.69)	NM
	PTS system, fructose- and mannose-inducible IID component (EC 2.7.1.69)	NM
	Phage repressor	NM
	Phage terminase, large subunit	NM
	Ribose ABC transport system, permease protein RbsC (TC 3.A.1.2.1)	NM
	Transcriptional antiterminator with PTS regulation domain, SPy0181 ortholog	NM
	2-dehydro-3-deoxyphosphogluconate aldolase (EC 4.1.2.14)	NM
	3-oxoacyl-[acyl-carrier protein] reductase paralog (EC 1.1.1.100) in cluster with unspecified monosaccharide transporter	NM
	Ammonium transporter	NM
	Argininosuccinate lyase (EC 4.3.2.1)	NM
	Cytidine deaminase (EC 3.5.4.5)	NM
	Enoyl-[acyl-carrier-protein] reductase [FMN] (EC 1.3.1.9)	NM
	Isochorismatase (EC 3.3.2.1)	NM
	MazG nucleotide pyrophosphohydrolase	NM
	NADH-ubiquinone oxidoreductase chain H (EC 1.6.5.3)	NM
	Phage portal	NM
	Phosphate regulon transcriptional regulatory protein PhoB (SphR)	NM
	Potassium voltage-gated channel subfamily KQT	NM
	Rod shape-determining protein MreD	NM
	Rossmann fold nucleotide-binding protein Smf possibly involved in DNA uptake	NM
	Transmembrane component MtsC of energizing module of methionine-regulated ECF transporter	NM
	2-oxoglutarate/malate translocator	NM
	Accessory secretory protein Asp1	NM
	Aldehyde dehydrogenase (EC 1.2.1.3)	NM
	Dipeptide transport ATP-binding protein DppD (TC 3.A.1.5.2)	NM
	FIG045374: Type II restriction enzyme, methylase subunit YeeA	NM
	Glutathione S-transferase, phi (EC 2.5.1.18)	NM
	Glutathione peroxidase (EC 1.11.1.9)	NM
	LSU ribosomal protein L23Ae (L23p)	NM
	Lactose permease	NM
	Omega amidase (Nit2 homolog)	NM
	Phage terminase, small subunit [SA bacteriophages 11, Mu50B]	NM
	Predicted cell-wall-anchored protein SasA (LPXTG motif)	NM
	Respiratory nitrate reductase alpha chain (EC 1.7.99.4)	NM
	2-keto-3-deoxy-D-arabino-heptulosonate-7-phosphate synthase II (EC 2.5.1.54)	NM
	3-polyprenyl-4-hydroxybenzoate carboxy-lyase UbiX (EC 4.1.1.-)	NM
	Acetylornithine aminotransferase (EC 2.6.1.11)	NM
	Alpha-xylosidase (EC 3.2.1.-)	NM
	Choline ABC transport system, ATP-binding protein OpuBA	NM
	Cysteine desulfurase (EC 2.8.1.7), SufS subfamily	NM
	Dihydroorotate dehydrogenase electron transfer subunit (EC 1.3.3.1)	NM
	Glutamate synthase [NADPH] large chain (EC 1.4.1.13)	NM
	Isocitrate dehydrogenase [NADP] (EC 1.1.1.42)	NM
	LSU ribosomal protein L28e	NM
	Maltose/maltodextrin ABC transporter, permease protein MalG	NM
	PTS system, glucose-specific IIA component (EC 2.7.1.69)	NM
	Phosphoserine aminotransferase (EC 2.6.1.52)	NM
	Serine transporter	NM
	Tryptophan synthase beta chain (EC 4.2.1.20)	NM
	penicillin-binding protein, putative	NM
	3-isopropylmalate dehydratase small subunit (EC 4.2.1.33)	NM
	Aspartate ammonia-lyase (EC 4.3.1.1)	NM
	Bacitracin export ATP-binding protein BceA	NM
	Cystathionine gamma-lyase (EC 4.4.1.1)	NM
	Cytochrome O ubiquinol oxidase subunit II (EC 1.10.3.-)	NM
	FIG015094: hypothetical protein	NM
	Ketol-acid reductoisomerase (EC 1.1.1.86)	NM
	O-succinylbenzoate-CoA synthase (EC 4.2.1.-)	NM
	Phosphonate ABC transporter ATP-binding protein (TC 3.A.1.9.1)	NM
	Phosphoribosylaminoimidazole carboxylase catalytic subunit (EC 4.1.1.21)	NM
	Predicted nucleoside ABC transporter, ATP-binding component	NM
	Pyrimidine operon regulatory protein PyrR	NM
	SSU ribosomal protein S19e	NM
	Teichoic acid export ATP-binding protein TagH (EC 3.6.3.40)	NM
	Transaldolase (EC 2.2.1.2)	NM
	Unspecified monosaccharide ABC transport system, permease component Ib (FIG143636)	NM
	2-amino-3-ketobutyrate coenzyme A ligase (EC 2.3.1.29)	NM
	3-isopropylmalate dehydratase large subunit (EC 4.2.1.33)	NM
	6-phospho-beta-galactosidase (EC 3.2.1.85)	NM
	ABC-type Fe3+-siderophore transport system, permease 2 component	NM
	Acetate permease ActP (cation/acetate symporter)	NM
	Acetylglutamate kinase (EC 2.7.2.8)	NM
	Carbon starvation protein A	NM
	D-serine/D-alanine/glycine transporter	NM
	GltC, transcription activator of glutamate synthase operon	NM
	Glycosyl transferase, family 2	NM
	Histidinol-phosphatase (EC 3.1.3.15)	NM
	Lipopolysaccharide biosynthesis glycosyltransferase	NM
	Long-chain-fatty-acid--CoA ligase (EC 6.2.1.3)	NM
	Maltose operon transcriptional repressor MalR, LacI family	NM
	Membrane proteins related to metalloendopeptidases	NM
	Menaquinone-specific isochorismate synthase (EC 5.4.4.2)	NM
	N-acetylmannosamine-6-phosphate 2-epimerase (EC 5.1.3.9)	NM
	NAD-specific glutamate dehydrogenase (EC 1.4.1.2)	NM
	PTS system, fructose- and mannose-inducible IIB component (EC 2.7.1.69)	NM
	Probable pyrimidine nucleoside transport protein associated with pseudouridine catabolism	NM
	Proton/glutamate symport protein	NM
	Purine nucleoside phosphorylase (EC 2.4.2.1)	NM
	Ribonucleotide reductase of class Ia (aerobic), alpha subunit (EC 1.17.4.1)	NM
	SSU ribosomal protein S6e	NM
	Substrate-specific component BioY of biotin ECF transporter	NM
	Xylanase	NM
	proteasome subunit beta4 (EC 3.4.25.1)	NM
	2,3-bisphosphoglycerate-independent phosphoglycerate mutase (EC 5.4.2.1)	NM
	3-hydroxybutyryl-CoA dehydrogenase (EC 1.1.1.157)	NM
	ABC transporter membrane-spanning permease, Pep export, Vex3	NM
	ATPase component YkoD of energizing module of thiamin-regulated ECF transporter for HydroxyMethylPyrimidine	NM
	Aconitate hydratase 2 (EC 4.2.1.3)	NM
	Biotin-protein ligase (EC 6.3.4.15)	NM
	Colicin V production protein	NM
	Cytoplasmic alpha-amylase (EC 3.2.1.1)	NM
	Eukaryotic translation initiation factor 4A	NM
	Exonuclease SbcC	NM
	Family 13 glycosyl hydrolase, row 724	NM
	Fumarate reductase flavoprotein subunit (EC 1.3.99.1)	NM
	Heme transporter IsdDEF, permease component IsdF	NM
	Histidinol dehydrogenase (EC 1.1.1.23)	NM
	Inositol oxygenase (EC 1.13.99.1)	NM
	L-threonine 3-dehydrogenase (EC 1.1.1.103)	NM
	Late competence protein ComEA, DNA receptor	NM
	Late competence protein ComGA, access of DNA to ComEA	NM
	Long-chain fatty acid transport protein	NM
	Magnesium and cobalt efflux protein CorC	NM
	Metalloprotease Eep, required for pheromone maturation	NM
	NADH dehydrogenase subunit 2	NM
	Nitrogen regulatory protein P-II	NM
	Outer membrane porin, OprD family	NM
	Peptidoglycan-associated lipoprotein precursor	NM
	Phage antirepressor protein	NM
	Phage tail fibers	NM
	Phosphonoacetaldehyde hydrolase (EC 3.11.1.1)	NM
	Phosphoribosylformylglycinamidine synthase, PurS subunit (EC 6.3.5.3)	NM
	Photosystem II CP47 protein (PsbB)	NM
	Porphobilinogen synthase (EC 4.2.1.24)	NM
	Serine acetyltransferase (EC 2.3.1.30)	NM
	Signal transduction histidine kinase CheA (EC 2.7.3.-)	NM
	TetR family regulatory protein	NM
	Transcriptional repressor for NAD biosynthesis in gram-positives	NM
	Unspecified monosaccharide ABC transport system, substrate-binding component	NM
	2-aminoethylphosphonate:pyruvate aminotransferase (EC 2.6.1.37)	NM
	2-methylisocitrate dehydratase (EC 4.2.1.99)	NM
	2-oxo-hepta-3-ene-1,7-dioic acid hydratase (EC 4.2.-.-)	NM
	3-keto-L-gulonate 6-phosphate decarboxylase	NM
	ATPase component NikO of energizing module of nickel ECF transporter	NM
	Acetoin dehydrogenase E1 component beta-subunit (EC 1.2.4.-)	NM
	Acylamino-acid-releasing enzyme (EC 3.4.19.1)	NM
	Arsenical pump-driving ATPase (EC 3.6.3.16)	NM
	ComF operon protein C	NM
	Cytochrome O ubiquinol oxidase subunit I (EC 1.10.3.-)	NM
	Cytochrome oxidase biogenesis protein Oxa1, translocase of mitochondrial membrane	NM
	DNA replication protein DnaC	NM
	Electron transfer flavoprotein-ubiquinone oxidoreductase (EC 1.5.5.1)	NM
	FIG006126: DNA helicase, restriction/modification system component YeeB	NM
	Ferric siderophore transport system, periplasmic binding protein TonB	NM
	Fructose-bisphosphate aldolase (EC 4.1.2.13)	NM
	Fumarate hydratase class I, aerobic (EC 4.2.1.2)	NM
	Glycerol dehydrogenase (EC 1.1.1.6)	NM
	Glycerol-3-phosphate ABC transporter, ATP-binding protein UgpC (TC 3.A.1.1.3)	NM
	Glycogen biosynthesis protein GlgD, glucose-1-phosphate adenylyltransferase family	NM
	HflC protein	NM
	Hydroxyacylglutathione hydrolase (EC 3.1.2.6)	NM
	L-xylulose 5-phosphate 3-epimerase (EC 5.1.3.-)	NM
	LSU ribosomal protein L30e	NM
	LSU ribosomal protein P1 (L7/L12)	NM
	Late competence protein ComGC, access of DNA to ComEA, FIG007487	NM
	Malate:quinone oxidoreductase (EC 1.1.99.16)	NM
	Malolactic regulator	NM
	Methylmalonate-semialdehyde dehydrogenase (EC 1.2.1.27)	NM
	NADH-ubiquinone oxidoreductase chain F (EC 1.6.5.3)	NM
	Omega-amino acid--pyruvate aminotransferase (EC 2.6.1.18)	NM
	PTS system, beta-glucoside-specific IIA component (EC 2.7.1.69)	NM
	Phage capsid protein	NM
	Pheromone cAD1 precursor lipoprotein Cad	NM
	Phosphoenolpyruvate carboxykinase [ATP] (EC 4.1.1.49)	NM
	Phosphonate ABC transporter permease protein phnE2 (TC 3.A.1.9.1)	NM
	Poly(glycerol-phosphate) alpha-glucosyltransferase GftA (EC 2.4.1.52)	NM
	Propanediol dehydratase large subunit (EC 4.2.1.28)	NM
	Protein export cytoplasm chaperone protein (SecB, maintains protein to be exported in unfolded state)	NM
	Putative phosphatase YieH	NM
	Pyruvate carboxyl transferase subunit A (EC 6.4.1.1)	NM
	Quinolinate phosphoribosyltransferase [decarboxylating] (EC 2.4.2.19)	NM
	RNase L inhibitor	NM
	Ribonuclease PH (EC 2.7.7.56)	NM
	Sensor histidine kinase LiaS	NM
	Succinate dehydrogenase flavoprotein subunit (EC 1.3.99.1)	NM
	Thiosulfate sulfurtransferase, rhodanese (EC 2.8.1.1)	NM
	Threonine dehydratase (EC 4.3.1.19)	NM
	Tryptophan synthase alpha chain (EC 4.2.1.20)	NM
	Ubiquinol-cytochrome C reductase iron-sulfur subunit (EC 1.10.2.2)	NM
	Xanthosine/inosine triphosphate pyrophosphatase	NM
	YfaA	NM
	1-deoxy-D-xylulose 5-phosphate synthase (EC 2.2.1.7)	NM
	2',3'-cyclic-nucleotide 2'-phosphodiesterase (EC 3.1.4.16)	NM
	2-succinyl-6-hydroxy-2,4-cyclohexadiene-1-carboxylate synthase (EC 4.2.99.20)	NM
	5-amino-6-(5-phosphoribosylamino)uracil reductase (EC 1.1.1.193)	NM
	6,7-dimethyl-8-ribityllumazine synthase (EC 2.5.1.9)	NM
	ATP phosphoribosyltransferase catalytic subunit (EC 2.4.2.17)	NM
	Acetolactate synthase small subunit (EC 2.2.1.6)	NM
	Alanine dehydrogenase (EC 1.4.1.1)	NM
	Arginine N-succinyltransferase (EC 2.3.1.109)	NM
	Ascorbate-specific PTS system, EIIC component	NM
	Beta-ketoadipate enol-lactone hydrolase (EC 3.1.1.24)	NM
	Biosynthetic Aromatic amino acid aminotransferase alpha (EC 2.6.1.57)	NM
	Branched-chain amino acid transport ATP-binding protein LivG (TC 3.A.1.4.1)	NM
	Cell division protein DivIC, stabilizes FtsL against RasP cleavage	NM
	Chitin binding protein	NM
	Competence/damage-inducible protein CinA	NM
	Cytochrome c oxidase subunit CcoN (EC 1.9.3.1)	NM
	Cytochrome c oxidase subunit CcoP (EC 1.9.3.1)	NM
	Eukaryotic translation initiation factor 2 alpha subunit	NM
	Flagellin protein FlaA	NM
	Flagellin protein FlaB	NM
	GTP-binding protein HflX	NM
	Glutamate N-acetyltransferase (EC 2.3.1.35)	NM
	Glycerol-3-phosphate ABC transporter, periplasmic glycerol-3-phosphate-binding protein (TC 3.A.1.1.3)	NM
	Homocysteine S-methyltransferase (EC 2.1.1.10)	NM
	Homogentisate 1,2-dioxygenase (EC 1.13.11.5)	NM
	Homoserine kinase (EC 2.7.1.39)	NM
	Hydroxypyruvate reductase (EC 1.1.1.81)	NM
	Hypothetical protein SAV1839	NM
	Imidazoleglycerol-phosphate dehydratase (EC 4.2.1.19)	NM
	Isocitrate lyase (EC 4.1.3.1)	NM
	LSU ribosomal protein L18e	NM
	LSU ribosomal protein P0 (L10p)	NM
	LSU ribosomal protein P2 (L7/L12)	NM
	MSM (multiple sugar metabolism) operon regulatory protein	NM
	Membrane-bound lytic murein transglycosylase D precursor (EC 3.2.1.-)	NM
	N-Acetyl-D-glucosamine ABC transport system, permease protein 1	NM
	Na(+)-translocating NADH-quinone reductase subunit A (EC 1.6.5.-)	NM
	Nitrate/nitrite transporter	NM
	Nudix-related transcriptional regulator NrtR	NM
	Outer membrane protein assembly factor YaeT precursor	NM
	PROBABLE DAUNORUBICIN-DIM-TRANSPORT ATP-BINDING PROTEIN ABC TRANSPORTER DRRA	NM
	PTS system, lactose-specific IIA component (EC 2.7.1.69)	NM
	Potassium efflux system KefA protein	NM
	Predicted rhamnulose-1-phosphate aldolase (EC 4.1.2.19)	NM
	Predicted signal-transduction protein containing cAMP-binding and CBS domains	NM
	Proline dehydrogenase (EC 1.5.99.8) (Proline oxidase)	NM
	Propanediol dehydratase reactivation factor large subunit	NM
	Propanediol utilization polyhedral body protein PduU	NM
	Putative primase, superantigen-encoding pathogenicity islands SaPI	NM
	Putrescine ABC transporter putrescine-binding protein PotF (TC 3.A.1.11.2)	NM
	Pyrophosphate--fructose 6-phosphate 1-phosphotransferase, beta subunit (EC 2.7.1.90)	NM
	Pyruvate,phosphate dikinase (EC 2.7.9.1)	NM
	RNA polymerase associated protein RapA (EC 3.6.1.-)	NM
	RNA polymerase sigma factor RpoH	NM
	Respiratory nitrate reductase beta chain (EC 1.7.99.4)	NM
	Ribosomal large subunit pseudouridine synthase E (EC 4.2.1.70)	NM
	SSU ribosomal protein S24e	NM
	SSU ribosomal protein S27Ae	NM
	Sodium/glutamate symport protein	NM
	Spermidine synthase (EC 2.5.1.16)	NM
	Substrate-specific component MtsA of methionine-regulated ECF transporter	NM
	Substrate-specific component YkoE of thiamin-regulated ECF transporter for HydroxyMethylPyrimidine	NM
	Succinyl-CoA ligase [ADP-forming] alpha chain (EC 6.2.1.5)	NM
	Succinyl-CoA ligase [ADP-forming] beta chain (EC 6.2.1.5)	NM
	Succinylglutamic semialdehyde dehydrogenase (EC 1.2.1.71)	NM
	Thiamin biosynthesis protein ThiC	NM
	Transcription termination factor Rho	NM
	Transcriptional regulator of fatty acid biosynthesis FabT	NM
	Transcriptional regulator of rhamnose utilization, AraC family	NM
	Translation elongation factor 1 beta subunit	NM
	Vancomycin B-type resistance protein VanW	NM
	proteasome subunit alpha4 (EC 3.4.25.1)	NM
	1,4-dihydroxy-2-naphthoate octaprenyltransferase (EC 2.5.1.-)	NM
	3,4-dihydroxy-2-butanone 4-phosphate synthase	NM
	3-isopropylmalate dehydrogenase (EC 1.1.1.85)	NM
	4-coumarate--CoA ligase 1 (EC 6.2.1.12)	NM
	4-hydroxyproline epimerase (EC 5.1.1.8)	NM
	ATP-dependent RNA helicase RhlB	NM
	Acetolactate synthase large subunit (EC 2.2.1.6)	NM
	Alpha-1,2-mannosidase	NM
	Aminomethyltransferase (glycine cleavage system T protein) (EC 2.1.2.10)	NM
	Antiholin-like protein LrgA	NM
	Aspartyl-tRNA(Asn) amidotransferase subunit C (EC 6.3.5.6)	NM
	C4-type zinc finger protein, DksA/TraR family	NM
	Cell division protein FtsL	NM
	Chaperone HdeA	NM
	Chlorophyll a, chlorophyllide a oxygenase (EC 1.14.13.-)	NM
	Choline dehydrogenase (EC 1.1.99.1)	NM
	Cystathionine gamma-synthase (EC 2.5.1.48)	NM
	Cytochrome c oxidase subunit CcoO (EC 1.9.3.1)	NM
	D-Lactate dehydrogenase, cytochrome c-dependent (EC 1.1.2.4)	NM
	DNA replication protein, phage-associated	NM
	DNA-binding protein HU	NM
	DNA-cytosine methyltransferase (EC 2.1.1.37)	NM
	DNA-directed RNA polymerases I, II, and III 14.5 kDa polypeptide (EC 2.7.7.6)	NM
	Dihydrolipoamide dehydrogenase of 2-oxoglutarate dehydrogenase (EC 1.8.1.4)	NM
	Epimerase KguE	NM
	Eukaryotic peptide chain release factor GTP-binding subunit	NM
	Eukaryotic peptide chain release factor subunit 1	NM
	Eukaryotic translation initiation factor 3 39 kDa subunit	NM
	Eukaryotic translation initiation factor 4E	NM
	FIG005935: membrane protein	NM
	FIG042921: similarity to aminoacyl-tRNA editing enzymes YbaK, ProX	NM
	Ferric iron ABC transporter, ATP-binding protein	NM
	Flagellar biosynthesis protein FliC	NM
	Flagellin	NM
	Flavohemoprotein	NM
	Flavohemoprotein (Hemoglobin-like protein) (Flavohemoglobin) (Nitric oxide dioxygenase) (EC 1.14.12.17)	NM
	Glutamate Aspartate periplasmic binding protein precursor GltI (TC 3.A.1.3.4)	NM
	Glutamine synthetase (EC 6.3.1.2)	NM
	Glutaminyl-tRNA synthetase (EC 6.1.1.18)	NM
	Glutathione S-transferase domain protein	NM
	Glycosyltransferase LafA, responsible for the formation of Glc-DAG	NM
	Glycyl-tRNA synthetase (EC 6.1.1.14)	NM
	Heptaprenyl diphosphate synthase component I (EC 2.5.1.30)	NM
	HoxN/HupN/NixA family nickel/cobalt transporter	NM
	Hypothetical protein YggS, proline synthase co-transcribed bacterial homolog PROSC	NM
	Hypothetical protein, PV83 orf19 homolog [SA bacteriophages 11, Mu50B]	NM
	Inner membrane protein translocase component YidC, long form	NM
	Inorganic pyrophosphatase (EC 3.6.1.1)	NM
	L,L-diaminopimelate aminotransferase (EC 2.6.1.83)	NM
	LSU ribosomal protein L22e	NM
	LSU ribosomal protein L23p (L23Ae), chloroplast	NM
	LSU ribosomal protein L32e	NM
	LSU ribosomal protein L34e	NM
	Lipid carrier : UDP-N-acetylgalactosaminyltransferase (EC 2.4.1.-)	NM
	Molybdenum transport ATP-binding protein ModC (TC 3.A.1.8.1)	NM
	MotA/TolQ/ExbB proton channel family protein	NM
	N-Acetyl-D-glucosamine ABC transport system, permease protein 2	NM
	NAD(P) transhydrogenase alpha subunit (EC 1.6.1.2)	NM
	NADH dehydrogenase subunit 3	NM
	O-acetylhomoserine sulfhydrylase (EC 2.5.1.49)	NM
	Outer membrane protein W precursor	NM
	Periplasmic thiol:disulfide interchange protein DsbA	NM
	Phage Lysin, N-acetylmuramoyl-L-alanine amidase, family 4	NM
	Phosphoenolpyruvate-dihydroxyacetone phosphotransferase (EC 2.7.1.121), subunit DhaM	NM
	Phosphonate ABC transporter permease protein phnE1 (TC 3.A.1.9.1)	NM
	Phosphonate ABC transporter phosphate-binding periplasmic component (TC 3.A.1.9.1)	NM
	Porphobilinogen deaminase (EC 2.5.1.61)	NM
	Pre-mRNA splicing factor PRP1	NM
	Putative metal chaperone, involved in Zn homeostasis, GTPase of COG0523 family	NM
	Pyrophosphate--fructose 6-phosphate 1-phosphotransferase, alpha subunit (EC 2.7.1.90)	NM
	Rhamnulose-1-phosphate aldolase (EC 4.1.2.19)	NM
	Ribosomal RNA large subunit methyltransferase N (EC 2.1.1.-)	NM
	S-formylglutathione hydrolase (EC 3.1.2.12)	NM
	Selenide,water dikinase (EC 2.7.9.3)	NM
	Substrate-specific component NikM of nickel ECF transporter	NM
	Succinyl-CoA ligase [GDP-forming] beta chain (EC 6.2.1.4)	NM
	Sulfate permease	NM
	Teichoic acid biosynthesis protein	NM
	Teichoic acid glycosylation protein	NM
	Twin-arginine translocation protein TatA	NM
	UDP-N-acetylmuramate:L-alanyl-gamma-D-glutamyl-meso-diaminopimelate ligase (EC 6.3.2.-)	NM
	Uncharacterized ABC transporter, permease component YrbE	NM
	Urease alpha subunit (EC 3.5.1.5)	NM
	V-type ATP synthase subunit A (EC 3.6.3.14)	NM
	Xaa-Pro aminopeptidase (EC 3.4.11.9)	NM
	hypothetical protein BH3604	NM
	proteasome subunit beta1 (EC 3.4.25.1)	NM
	proteasome subunit beta5 (EC 3.4.25.1)	NM
	putative Cytochrome bd2, subunit I	NM
	1,2-dihydroxy-3-keto-5-methylthiopentene dioxygenase (EC 1.13.11.54)	NM
	2,3,4,5-tetrahydropyridine-2,6-dicarboxylate N-succinyltransferase (EC 2.3.1.117)	NM
	2,3-bisphosphoglycerate-independent phosphoglycerate mutase, archaeal type (EC 5.4.2.1)	NM
	2,3-diketo-5-methylthiopentyl-1-phosphate enolase-phosphatase (EC 3.1.3.77)	NM
	2,5-diketo-D-gluconic acid reductase B (EC 1.1.1.274)	NM
	2-Keto-D-gluconate dehydrogenase (EC 1.1.99.4), membrane-bound, flavoprotein	NM
	2-hydroxyphytanoyl-CoA lyase-related protein [EC:4.1.-.-]	NM
	2-keto-3-deoxy-D-arabino-heptulosonate-7-phosphate synthase I alpha (EC 2.5.1.54)	NM
	2-keto-3-deoxygluconate permease (KDG permease)	NM
	2-ketogluconate 6-phosphate reductase (EC 1.1.1.43)	NM
	2-ketogluconate kinase (EC 2.7.1.13)	NM
	2-octaprenyl-3-methyl-6-methoxy-1,4-benzoquinol hydroxylase (EC 1.14.13.-)	NM
	3-hydroxyacyl-CoA dehydrogenase (EC 1.1.1.35)	NM
	3-oxoacyl-[acyl-carrier-protein] synthase, KASI (EC 2.3.1.41)	NM
	4-hydroxyphenylpyruvate dioxygenase (EC 1.13.11.27)	NM
	5-methylaminomethyl-2-thiouridine-forming enzyme mnmC	NM
	5-methylthioribose kinase (EC 2.7.1.100)	NM
	6-phospho-beta-glucosidase ascB (EC 3.2.1.86)	NM
	ABC transporter involved in cytochrome c biogenesis, ATPase component CcmA	NM
	ATP-dependent Clp protease adaptor protein ClpS	NM
	ATPase, AFG1 family	NM
	Acriflavin resistance protein	NM
	Alkyl hydroperoxide reductase subunit C-like protein	NM
	Arginine decarboxylase (EC 4.1.1.19)	NM
	Ascorbate-specific PTS system, EIIB component (EC 2.7.1.69)	NM
	Asp-X dipeptidase	NM
	Aspartyl-tRNA(Asn) synthetase (EC 6.1.1.23)	NM
	Bacterioferritin	NM
	Biotin synthesis protein bioC	NM
	Capsular polysaccharide biosynthesis protein CapD	NM
	Carbamoyltransferase in large core OS assembly cluster	NM
	Catechol 1,2-dioxygenase (EC 1.13.11.1)	NM
	Cell division protein ZipA	NM
	Chemotaxis response - phosphatase CheZ	NM
	Chitinase (EC 3.2.1.14)	NM
	Cnu protein	NM
	Copper metallochaperone, bacterial analog of Cox17 protein	NM
	Coproporphyrinogen III oxidase, oxygen-independent (EC 1.3.99.22)	NM
	Cystathionine beta-synthase (EC 4.2.1.22)	NM
	Cystine ABC transporter, periplasmic cystine-binding protein FliY	NM
	Cytochrome O ubiquinol oxidase subunit III (EC 1.10.3.-)	NM
	Cytochrome O ubiquinol oxidase subunit IV (EC 1.10.3.-)	NM
	Cytochrome c oxidase polypeptide Vb, mitochondrial precursor (EC 1.9.3.1)	NM
	Cytoplasmic axial filament protein CafA and Ribonuclease G (EC 3.1.4.-)	NM
	Cytosol aminopeptidase PepA (EC 3.4.11.1)	NM
	D-galactarate dehydratase (EC 4.2.1.42)	NM
	DNA recombination protein RmuC	NM
	DNA topoisomerase I, eukaryotic-type (EC 5.99.1.2)	NM
	DNA-directed RNA polymerase II 19 kDa polypeptide (EC 2.7.7.6)	NM
	DNA-directed RNA polymerase II 32 kDa polypeptide (EC 2.7.7.6)	NM
	Death on curing protein, Doc toxin	NM
	Deoxyribodipyrimidine photolyase (EC 4.1.99.3)	NM
	DgcA Dimethylglycine demethylase subunit A	NM
	Diaminopimelate epimerase (EC 5.1.1.7)	NM
	Dihydrolipoamide acyltransferase component of branched-chain alpha-keto acid dehydrogenase complex (EC 2.3.1.168)	NM
	Dihydrolipoamide dehydrogenase of branched-chain alpha-keto acid dehydrogenase (EC 1.8.1.4)	NM
	Dihydroorotate dehydrogenase (EC 1.3.3.1)	NM
	Duplicated ATPase component YkoD of energizing module of thiamin-regulated ECF transporter for HydroxyMethylPyrimidine	NM
	Eukaryotic translation initiation factor 3 30 kDa subunit	NM
	FIG001943: hypothetical protein YajQ	NM
	FIG005080: Possible exported protein	NM
	FKBP-type peptidyl-prolyl cis-trans isomerase fklB (EC 5.2.1.8)	NM
	Fe(2+)/alpha-ketoglutarate-dependent dioxygenase LpxO	NM
	Ferredoxin, 2Fe-2S	NM
	Ferredoxin-dependent glutamate synthase (EC 1.4.7.1)	NM
	Ferrichrome-iron receptor	NM
	Ferrous iron transport protein A	NM
	Flagellar biosynthesis protein FlhB	NM
	Flagellar motor rotation protein MotA	NM
	Flagellar protein FlbD	NM
	Glutamate synthase [NADPH] small chain (EC 1.4.1.13)	NM
	Glutaredoxin-like protein NrdH, required for reduction of Ribonucleotide reductase class Ib	NM
	Glutathione S-transferase family protein	NM
	Glutathione S-transferase, unnamed subgroup 2 (EC 2.5.1.18)	NM
	Glycerol-3-phosphate ABC transporter, permease protein UgpA (TC 3.A.1.1.3)	NM
	Glycerol-3-phosphate dehydrogenase (EC 1.1.5.3)	NM
	Glycine dehydrogenase [decarboxylating] (glycine cleavage system P protein) (EC 1.4.4.2)	NM
	Glycolate oxidase (EC 1.1.3.15)	NM
	Glycosyltransferase (EC 2.4.1.-)	NM
	Heavy metal-(Cd/Co/Hg/Pb/Zn)-translocating P-type ATPase:Heavy metal translocating P-type ATPase	NM
	Heme oxygenase (EC 1.14.99.3)	NM
	Hexuronate transporter	NM
	HflK protein	NM
	Iron-regulated protein A precursor	NM
	Iron-sulfur cluster regulator IscR	NM
	L-lactate dehydrogenase (EC 1.1.2.3)	NM
	L-rhamnose mutarotase	NM
	L-threonine 3-O-phosphate decarboxylase (EC 4.1.1.81)	NM
	LSU m5C1962 methyltransferase RlmI	NM
	LSU ribosomal protein L2p (L8e), chloroplast	NM
	Lipopolysaccharide cholinephosphotransferase LicD1 (EC 2.7.8.-)	NM
	Lipoteichoic acid synthase LtaS Type Ia	NM
	Low-specificity L-threonine aldolase (EC 4.1.2.5)	NM
	Malto-oligosyltrehalose trehalohydrolase (EC 3.2.1.141)	NM
	Methanol dehydrogenase large subunit protein (EC 1.1.99.8)	NM
	Methionine aminotransferase, PLP-dependent	NM
	Minor myo-inositol transporter IolF	NM
	Monoamine oxidase (1.4.3.4)	NM
	N-Acetyl-D-glucosamine ABC transport system, sugar-binding protein	NM
	NAD-dependent malic enzyme (EC 1.1.1.38)	NM
	NADH-ubiquinone oxidoreductase chain B (EC 1.6.5.3)	NM
	NADH-ubiquinone oxidoreductase chain M (EC 1.6.5.3)	NM
	NADPH-dependent aldo-keto reductase, similarity to GRE3, stress-induced in yeast	NM
	NADPH:quinone oxidoreductase 2	NM
	Na(+)-translocating NADH-quinone reductase subunit C (EC 1.6.5.-)	NM
	Negative regulator of flagellin synthesis FlgM	NM
	Nondeblocking aminopeptidase YpdE (X-X-[^PR]- specific)	NM
	Outer membrane lipoprotein omp16 precursor	NM
	Outer membrane protein Imp, required for envelope biogenesis	NM
	PTS system, arbutin-, cellobiose-, and salicin-specific IIBC component (EC 2.7.1.69)	NM
	PTS system, beta-glucoside-specific IIC component (EC 2.7.1.69)	NM
	PTS system, diacetylchitobiose-specific IIA component (EC 2.7.1.6	NM
	PTS system, fructose- and mannose-inducible IIA component (EC 2.7.1.69)	NM
	PTS system, glucose-specific IIB component (EC 2.7.1.69)	NM
	PTS system, lactose-specific IIC component (EC 2.7.1.69)	NM
	Pantoate--beta-alanine ligase (EC 6.3.2.1)	NM
	Pantothenate kinase type II, eukaryotic (EC 2.7.1.33)	NM
	Pantothenate:Na+ symporter (TC 2.A.21.1.1)	NM
	Phage Holliday junction resolvase	NM
	Phage major tail protein	NM
	Phenylalanine-4-hydroxylase (EC 1.14.16.1)	NM
	Phosphoribosyl-ATP pyrophosphatase (EC 3.6.1.31)	NM
	Phosphoserine phosphatase (EC 3.1.3.3)	NM
	Poly(A) polymerase (EC 2.7.7.19)	NM
	Polymyxin resistance protein ArnC, glycosyl transferase (EC 2.4.-.-)	NM
	Polysaccharide biosynthesis protein CpsF	NM
	Polysaccharide intercellular adhesin (PIA) biosynthesis N-glycosyltransferase IcaA (EC 2.4.-.-)	NM
	Predicted D-lactate dehydrogenase, Fe-S protein, FAD/FMN-containing	NM
	Probable L-ascorbate-6-phosphate lactonase UlaG (EC 3.1.1.-) (L-ascorbate utilization protein G)	NM
	Probable component of the lipoprotein assembly complex (forms a complex with YaeT, YfgL, and NlpB)	NM
	Putative CDP-glycosylpolyol phosphate:glycosylpolyol glycosylpolyolphosphotransferase	NM
	Putative TEGT family carrier/transport protein	NM
	Putative dipeptidase, pyoverdin biosynthesis PvdM	NM
	Putative lipase in cluster with Phosphatidate cytidylyltransferase	NM
	Pyoverdin biosynthesis protein PvdH, L-2,4-diaminobutyrate:2-oxoglutarate aminotransferase (EC 2.6.1.76)	NM
	Pyrrolidone-carboxylate peptidase (EC 3.4.19.3)	NM
	RND efflux system, outer membrane lipoprotein CmeC	NM
	Respiratory nitrate reductase delta chain (EC 1.7.99.4)	NM
	Ribonuclease E (EC 3.1.26.12)	NM
	SSU ribosomal protein S20e (S10p)	NM
	Serine palmitoyltransferase (EC 2.3.1.50)	NM
	Serine-pyruvate aminotransferase/archaeal aspartate aminotransferase	NM
	Sigma-fimbriae usher protein	NM
	Stringent starvation protein A	NM
	Succinate dehydrogenase iron-sulfur protein (EC 1.3.99.1)	NM
	Sucrose permease, major facilitator superfamily	NM
	Sulfate and thiosulfate binding protein CysP	NM
	Sulfur oxidation protein SoxX	NM
	TPR repeat containing exported protein	NM
	Terminase large subunit [Bacteriophage A118]	NM
	Terminase small subunit [Bacteriophage A118]	NM
	TolA protein	NM
	Transcriptional regulator KdgR, KDG operon repressor	NM
	Transcriptional regulator for fatty acid degradation FadR, GntR family	NM
	Transporter associated with VraSR	NM
	Two-component response regulator YvcP	NM
	Two-component system response regulator QseB	NM
	Type III restriction-modification system StyLTI enzyme res (EC 3.1.21.5)	NM
	Type cbb3 cytochrome oxidase biogenesis protein CcoG, involved in Cu oxidation	NM
	UDP-glucose dehydrogenase (EC 1.1.1.22)	NM
	Unspecified monosaccharide ABC transport system, permease component I	NM
	Urease accessory protein UreE	NM
	Xanthine dehydrogenase, molybdenum binding subunit (EC 1.17.1.4)	NM
	glutamine synthetase family protein	NM
	photosystem I iron-sulfur center subunit VII (PsaC)	NM
	polysaccharide biosynthesis protein, putative	NM
	probable iron binding protein from the HesB_IscA_SufA family	NM
	proteasome regulatory subunit Rpn7	NM
	tolB protein precursor, periplasmic protein involved in the tonb-independent uptake of group A colicins	NM
	1-deoxy-D-xylulose 5-phosphate reductoisomerase (EC 1.1.1.267)	NM
	1-hydroxy-2-methyl-2-(E)-butenyl 4-diphosphate synthase (EC 1.17.7.1)	NM
	2,4-dienoyl-CoA reductase [NADPH] (EC 1.3.1.34)	NM
	2,5-diketo-D-gluconate reductase A (EC 1.1.1.274)	NM
	23S rRNA (guanine-N-2-) -methyltransferase rlmL EC 2.1.1.-)	NM
	3-hydroxyisobutyrate dehydrogenase (EC 1.1.1.31)	NM
	4-hydroxy-3-methylbut-2-enyl diphosphate reductase (EC 1.17.1.2)	NM
	5'-nucleotidase (EC 3.1.3.5)	NM
	5-aminovalerate aminotransferase (EC 2.6.1.48)	NM
	8-amino-7-oxononanoate synthase (EC 2.3.1.47)	NM
	ABC transporter protein IroC	NM
	ABC transporter, transmembrane region:ABC transporter:Peptidase C39, bacteriocin processing	NM
	ABC-type Fe3+ transport system, periplasmic component	NM
	ABC-type nitrate/sulfonate/bicarbonate transport system, ATPase component	NM
	ADP-heptose--lipooligosaccharide heptosyltransferase II (EC 2.4.1.-)	NM
	ATP synthase protein I	NM
	ATP-dependent DNA ligase (EC 6.5.1.1) LigC	NM
	ATP-dependent RNA helicase DbpA	NM
	ATP-dependent RNA helicase PA3950	NM
	ATP-dependent RNA helicase RhlE	NM
	ATP-dependent RNA helicase SrmB	NM
	ATP-dependent helicase DinG/Rad3	NM
	Acetoacetyl-CoA synthetase (EC 6.2.1.16)	NM
	Acetyl-CoA:acetoacetyl-CoA transferase, alpha subunit (EC 2.8.3.8)	NM
[truncated: 355 more rows]
