# Supplementary material for: Metatranscriptomic and metataxonomic insights into the ultra-small microbiome of the Korean fermented vegetable, kimchi
Source: Front Microbiol. 2022 Oct 5;13:1026513. doi: 10.3389/fmicb.2022.1026513 (PMC9581167; doi:10.3389/fmicb.2022.1026513)
Supplement: Supplementary file 4 [file Table_4.XLSX]

## Sheet: Sheet1 (2)
	Table S4. Relative abundance profiling reflected abundances of USM and NM at the phylum, class, order, family, genus, and species levels of RNA virome.
		Taxon							Sample
	No.	Phylum	Class	Order	Family	Genus	species		USM	NM
	1	unclassified (derived from Viruses)	unclassified (derived from Viruses)	Caudovirales	Siphoviridae	unclassified (derived from Siphoviridae)	Lactobacillus phage phiJL-1		0.0293053	0.339302
	2	unclassified (derived from Viruses)	unclassified (derived from Viruses)	Caudovirales	Siphoviridae	unclassified (derived from Siphoviridae)	Lactobacillus phage A2		0.0086192	0.141169
	3	unclassified (derived from Viruses)	unclassified (derived from Viruses)	Caudovirales	Siphoviridae	unclassified (derived from Siphoviridae)	Lactococcus phage BK5-T		0.00172384	0.082225
	4	unclassified (derived from Viruses)	unclassified (derived from Viruses)	Caudovirales	Siphoviridae	unclassified (derived from Siphoviridae)	Lactobacillus phage Lc-Nu		0.00258576	0.0757857
	5	unclassified (derived from Viruses)	unclassified (derived from Viruses)	Caudovirales	Myoviridae	unclassified (derived from Myoviridae)	Lactobacillus phage Lb338-1		0.0043096	0.0713277
	6	unclassified (derived from Viruses)	unclassified (derived from Viruses)	Caudovirales	Siphoviridae	unclassified (derived from Siphoviridae)	Lactobacillus phage Lrm1		0	0.0619164
	7	unclassified (derived from Viruses)	unclassified (derived from Viruses)	Caudovirales	Siphoviridae	unclassified (derived from Siphoviridae)	Enterococcus phage EFAP-1		0.00344768	0.0396265
	8	unclassified (derived from Viruses)	unclassified (derived from Viruses)	Caudovirales	Myoviridae	SPO1-like viruses	Enterococcus phage phiEF24C		0.00172384	0.0396265
	9	unclassified (derived from Viruses)	unclassified (derived from Viruses)	Caudovirales	Siphoviridae	unclassified (derived from Siphoviridae)	Lactococcus phage P335 sensu lato		0.00172384	0.0386359
	10	unclassified (derived from Viruses)	unclassified (derived from Viruses)	Caudovirales	Podoviridae	unclassified (derived from Podoviridae)	Lactococcus phage KSY1		0.00086192	0.0386359
	11	unclassified (derived from Viruses)	unclassified (derived from Viruses)	Caudovirales	Siphoviridae	unclassified (derived from Siphoviridae)	Streptococcus phage 7201		0.00172384	0.0361592
	12	unclassified (derived from Viruses)	unclassified (derived from Viruses)	Caudovirales	Siphoviridae	unclassified (derived from Siphoviridae)	Lactococcus phage 1706		0.00086192	0.0222899
	13	unclassified (derived from Viruses)	unclassified (derived from Viruses)	Caudovirales	Siphoviridae	unclassified (derived from Siphoviridae)	Lactobacillus phage phig1e		0.00344768	0.0183273
	14	unclassified (derived from Viruses)	unclassified (derived from Viruses)	Caudovirales	Siphoviridae	unclassified (derived from Siphoviridae)	Lactobacillus phage LL-H		0.00172384	0.0138693
	15	unclassified (derived from Viruses)	unclassified (derived from Viruses)	Caudovirales	Siphoviridae	unclassified (derived from Siphoviridae)	Enterococcus phage phiFL2A		0	0.0128786
	16	unclassified (derived from Viruses)	unclassified (derived from Viruses)	Caudovirales	Siphoviridae	unclassified (derived from Siphoviridae)	Lactococcus phage r1t		0.00086192	0.00594398
	17	unclassified (derived from Viruses)	unclassified (derived from Viruses)	Caudovirales	Siphoviridae	unclassified (derived from Siphoviridae)	Streptococcus phage Sfi19		0	0.00445798
	18	unclassified (derived from Viruses)	unclassified (derived from Viruses)	Caudovirales	Siphoviridae	unclassified (derived from Siphoviridae)	Streptococcus phage SM1		0	0.00346732
	19	unclassified (derived from Viruses)	unclassified (derived from Viruses)	Caudovirales	Siphoviridae	unclassified (derived from Siphoviridae)	Streptococcus phage PH15		0	0.00297199
	20	unclassified (derived from Viruses)	unclassified (derived from Viruses)	Caudovirales	Myoviridae	unclassified (derived from Myoviridae)	Burkholderia phage BcepB1A		0	0.00198133
	21	unclassified (derived from Viruses)	unclassified (derived from Viruses)	Caudovirales	Siphoviridae	unclassified (derived from Siphoviridae)	Lactobacillus phage phiadh		0	0.00198133
	22	unclassified (derived from Viruses)	unclassified (derived from Viruses)	Caudovirales	Siphoviridae	unclassified (derived from Siphoviridae)	Streptococcus phage 5093		0	0.00198133
	23	unclassified (derived from Viruses)	unclassified (derived from Viruses)	Caudovirales	Siphoviridae	unclassified (derived from Siphoviridae)	Staphylococcus phage 53 sensu lato		0	0.00148599
	24	unclassified (derived from Viruses)	unclassified (derived from Viruses)	Caudovirales	Siphoviridae	unclassified (derived from Siphoviridae)	Enterococcus phage phiFL1A		0	0.000990663
	25	unclassified (derived from Viruses)	unclassified (derived from Viruses)	Caudovirales	Myoviridae	unclassified (derived from Myoviridae)	Streptococcus phage EJ-1		0	0.000990663
	26	unclassified (derived from Viruses)	unclassified (derived from Viruses)	Caudovirales	Siphoviridae	unclassified (derived from Siphoviridae)	Bacillus phage BCJA1c		0	0.000495332
	27	unclassified (derived from Viruses)	unclassified (derived from Viruses)	Caudovirales	Myoviridae	T4-like viruses	Enterobacteria phage RB43		0	0.000495332
	28	unclassified (derived from Viruses)	unclassified (derived from Viruses)	Caudovirales	Siphoviridae	unclassified (derived from Siphoviridae)	Lactobacillus phage KC5a		0	0.000495332
	29	unclassified (derived from Viruses)	unclassified (derived from Viruses)	Caudovirales	Myoviridae	SPO1-like viruses	Lactobacillus phage LP65		0	0.000495332
	30	unclassified (derived from Viruses)	unclassified (derived from Viruses)	Caudovirales	Siphoviridae	unclassified (derived from Siphoviridae)	Staphylococcus phage 37		0	0.000495332
	31	unclassified (derived from Viruses)	unclassified (derived from Viruses)	Caudovirales	Siphoviridae	unclassified (derived from Siphoviridae)	Staphylococcus phage CNPH82		0	0.000495332
	32	unclassified (derived from Viruses)	unclassified (derived from Viruses)	Caudovirales	Siphoviridae	unclassified (derived from Siphoviridae)	Streptococcus phage 2972		0	0.000495332
	33	unclassified (derived from Viruses)	unclassified (derived from Viruses)	Caudovirales	Siphoviridae	unclassified (derived from Siphoviridae)	Streptococcus phage 858		0	0.000495332
	34	unclassified (derived from Viruses)	unclassified (derived from Viruses)	Caudovirales	Siphoviridae	unclassified (derived from Siphoviridae)	Streptococcus phage M102		0	0.000495332
	35	unclassified (derived from Viruses)	unclassified (derived from Viruses)	Caudovirales	Siphoviridae	unclassified (derived from Siphoviridae)	Streptococcus phage phi3396		0	0.000495332
	36	unclassified (derived from Viruses)	unclassified (derived from Viruses)	Mononegavirales	Rhabdoviridae	Cytorhabdovirus	Lettuce yellow mottle virus		0.00086192	0
	37	unclassified (derived from Viruses)	unclassified (derived from Viruses)	Mononegavirales	Rhabdoviridae	unclassified (derived from Rhabdoviridae)	Siniperca chuatsi rhabdovirus		0.00086192	0
	38	unclassified (derived from Viruses)	unclassified (derived from Viruses)	Picornavirales	Secoviridae	Fabavirus	Broad bean wilt virus 2		0.468023	1.22446
	39	unclassified (derived from Viruses)	unclassified (derived from Viruses)	Picornavirales	Secoviridae	Fabavirus	Patchouli mild mosaic virus		0.267195	1.08279
	40	unclassified (derived from Viruses)	unclassified (derived from Viruses)	Picornavirales	Secoviridae	Nepovirus	Cycas necrotic stunt virus		1.44544	0.00198133
	41	unclassified (derived from Viruses)	unclassified (derived from Viruses)	Picornavirales	Secoviridae	Fabavirus	Broad bean wilt virus 1		0.185313	0.5305
	42	unclassified (derived from Viruses)	unclassified (derived from Viruses)	Picornavirales	Secoviridae	Nepovirus	Tomato black ring virus		0.458542	0.000990663
	43	unclassified (derived from Viruses)	unclassified (derived from Viruses)	Picornavirales	Secoviridae	Nepovirus	Grapevine chrome mosaic virus		0.0181003	0.000495332
	44	unclassified (derived from Viruses)	unclassified (derived from Viruses)	Picornavirales	Secoviridae	Nepovirus	Beet ringspot virus		0.00948112	0
	45	unclassified (derived from Viruses)	unclassified (derived from Viruses)	Picornavirales	Dicistroviridae	unclassified (derived from Dicistroviridae)	Israel acute paralysis virus of bees		0.00517152	0
	46	unclassified (derived from Viruses)	unclassified (derived from Viruses)	Picornavirales	Dicistroviridae	unclassified (derived from Dicistroviridae)	Kashmir bee virus		0.00344768	0
	47	unclassified (derived from Viruses)	unclassified (derived from Viruses)	Picornavirales	Dicistroviridae	Cripavirus	Black queen cell virus		0.00172384	0.000495332
	48	unclassified (derived from Viruses)	unclassified (derived from Viruses)	Picornavirales	Dicistroviridae	Cripavirus	Triatoma virus		0.00086192	0.000990663
	49	unclassified (derived from Viruses)	unclassified (derived from Viruses)	Picornavirales	Secoviridae	Comovirus	Red clover mottle virus		0.00172384	0
	50	unclassified (derived from Viruses)	unclassified (derived from Viruses)	Picornavirales	Secoviridae	Nepovirus	Tobacco ringspot virus		0.00172384	0
	51	unclassified (derived from Viruses)	unclassified (derived from Viruses)	Picornavirales	Dicistroviridae	unclassified (derived from Dicistroviridae)	Acute bee paralysis virus		0.00086192	0
	52	unclassified (derived from Viruses)	unclassified (derived from Viruses)	Picornavirales	Iflaviridae	Iflavirus	Ectropis obliqua picorna-like virus		0.00086192	0
	53	unclassified (derived from Viruses)	unclassified (derived from Viruses)	Picornavirales	Secoviridae	Fabavirus	Gentian mosaic virus		0	0.000495332
	54	unclassified (derived from Viruses)	unclassified (derived from Viruses)	Picornavirales	Dicistroviridae	Cripavirus	Himetobi P virus		0	0.000495332
	55	unclassified (derived from Viruses)	unclassified (derived from Viruses)	Picornavirales	Iflaviridae	Iflavirus	Perina nuda virus		0.00086192	0
	56	unclassified (derived from Viruses)	unclassified (derived from Viruses)	Tymovirales	Betaflexiviridae	Carlavirus	Coleus vein necrosis virus		0.959317	13.5448
	57	unclassified (derived from Viruses)	unclassified (derived from Viruses)	Tymovirales	Alphaflexiviridae	Allexivirus	Shallot virus X		3.73384	10.4282
	58	unclassified (derived from Viruses)	unclassified (derived from Viruses)	Tymovirales	Alphaflexiviridae	Allexivirus	Garlic virus A		2.12463	7.71726
	59	unclassified (derived from Viruses)	unclassified (derived from Viruses)	Tymovirales	Betaflexiviridae	Carlavirus	Poplar mosaic virus		0.319772	4.40102
	60	unclassified (derived from Viruses)	unclassified (derived from Viruses)	Tymovirales	Alphaflexiviridae	Allexivirus	Garlic virus X		1.59283	3.10969
	61	unclassified (derived from Viruses)	unclassified (derived from Viruses)	Tymovirales	Alphaflexiviridae	Allexivirus	Garlic virus C		1.27306	2.69312
	62	unclassified (derived from Viruses)	unclassified (derived from Viruses)	Tymovirales	Betaflexiviridae	Carlavirus	Blueberry scorch virus		0.218928	2.88877
	63	unclassified (derived from Viruses)	unclassified (derived from Viruses)	Tymovirales	Alphaflexiviridae	Allexivirus	Garlic virus E		0.629202	2.05662
	64	unclassified (derived from Viruses)	unclassified (derived from Viruses)	Tymovirales	Betaflexiviridae	Carlavirus	Aconitum latent virus		0.116359	2.1958
	65	unclassified (derived from Viruses)	unclassified (derived from Viruses)	Tymovirales	Betaflexiviridae	Carlavirus	Butterbur mosaic virus		0.129288	1.73118
	66	unclassified (derived from Viruses)	unclassified (derived from Viruses)	Tymovirales	Betaflexiviridae	Carlavirus	Phlox virus S		0.110326	1.59645
	67	unclassified (derived from Viruses)	unclassified (derived from Viruses)	Tymovirales	Betaflexiviridae	Carlavirus	Lily symptomless virus		0.212894	1.53256
	68	unclassified (derived from Viruses)	unclassified (derived from Viruses)	Tymovirales	Betaflexiviridae	Carlavirus	Kalanchoe latent virus		0.106016	1.55088
	69	unclassified (derived from Viruses)	unclassified (derived from Viruses)	Tymovirales	Betaflexiviridae	Carlavirus	Potato virus M		0.177556	1.44637
	70	unclassified (derived from Viruses)	unclassified (derived from Viruses)	Tymovirales	Betaflexiviridae	Carlavirus	Hippeastrum latent virus		0.106878	1.34879
	71	unclassified (derived from Viruses)	unclassified (derived from Viruses)	Tymovirales	Betaflexiviridae	Foveavirus	Apple stem pitting virus		0.162903	1.26111
	72	unclassified (derived from Viruses)	unclassified (derived from Viruses)	Tymovirales	Betaflexiviridae	Foveavirus	Grapevine rupestris stem pitting-associated virus		0.0853301	0.939644
	73	unclassified (derived from Viruses)	unclassified (derived from Viruses)	Tymovirales	Betaflexiviridae	Carlavirus	Helleborus net necrosis virus		0.0594725	0.914382
	74	unclassified (derived from Viruses)	unclassified (derived from Viruses)	Tymovirales	Alphaflexiviridae	Potexvirus	Foxtail mosaic virus		0	0.879709
	75	unclassified (derived from Viruses)	unclassified (derived from Viruses)	Tymovirales	Betaflexiviridae	Carlavirus	Shallot latent virus		0.0818824	0.565173
	76	unclassified (derived from Viruses)	unclassified (derived from Viruses)	Tymovirales	Betaflexiviridae	Foveavirus	Peach chlorotic mottle virus		0.032753	0.381405
	77	unclassified (derived from Viruses)	unclassified (derived from Viruses)	Tymovirales	Betaflexiviridae	Carlavirus	Phlox Virus B		0	0.102534
	78	unclassified (derived from Viruses)	unclassified (derived from Viruses)	Tymovirales	Betaflexiviridae	Carlavirus	Ligustrum necrotic ringspot virus		0.00258576	0.0515145
	79	unclassified (derived from Viruses)	unclassified (derived from Viruses)	Tymovirales	Betaflexiviridae	unclassified (derived from Betaflexiviridae)	Cherry green ring mottle virus		0.00775728	0.0356639
	80	unclassified (derived from Viruses)	unclassified (derived from Viruses)	Tymovirales	Betaflexiviridae	Carlavirus	Hop latent virus		0.0163765	0.0247666
	81	unclassified (derived from Viruses)	unclassified (derived from Viruses)	Tymovirales	Betaflexiviridae	Carlavirus	Potato latent virus		0.00258576	0.0302152
	82	unclassified (derived from Viruses)	unclassified (derived from Viruses)	Tymovirales	Betaflexiviridae	unclassified (derived from Betaflexiviridae)	African oil palm ringspot virus		0.00689536	0.0237759
	83	unclassified (derived from Viruses)	unclassified (derived from Viruses)	Tymovirales	Betaflexiviridae	unclassified (derived from Betaflexiviridae)	Cherry necrotic rusty mottle virus		0.011205	0.0168413
	84	unclassified (derived from Viruses)	unclassified (derived from Viruses)	Tymovirales	Betaflexiviridae	Carlavirus	Narcissus common latent virus		0.010343	0.0158506
	85	unclassified (derived from Viruses)	unclassified (derived from Viruses)	Tymovirales	Betaflexiviridae	Carlavirus	Potato Virus P		0	0.010402
	86	unclassified (derived from Viruses)	unclassified (derived from Viruses)	Tymovirales	Alphaflexiviridae	Potexvirus	Narcissus mosaic virus		0.00258576	0.00842064
	87	unclassified (derived from Viruses)	unclassified (derived from Viruses)	Tymovirales	Betaflexiviridae	Carlavirus	Cowpea mild mottle virus		0	0.00891597
	88	unclassified (derived from Viruses)	unclassified (derived from Viruses)	Tymovirales	Alphaflexiviridae	Lolavirus	Lolium latent virus		0.00086192	0.00445798
	89	unclassified (derived from Viruses)	unclassified (derived from Viruses)	Tymovirales	Alphaflexiviridae	Potexvirus	Cactus virus X		0.00172384	0.00346732
	90	unclassified (derived from Viruses)	unclassified (derived from Viruses)	Tymovirales	Alphaflexiviridae	Potexvirus	Schlumbergera virus X		0.00172384	0.00346732
	91	unclassified (derived from Viruses)	unclassified (derived from Viruses)	Tymovirales	Alphaflexiviridae	Botrexvirus	Botrytis virus X		0.00172384	0.00247666
	92	unclassified (derived from Viruses)	unclassified (derived from Viruses)	Tymovirales	Alphaflexiviridae	Potexvirus	Plantago asiatica mosaic virus		0.00172384	0.00198133
	93	unclassified (derived from Viruses)	unclassified (derived from Viruses)	Tymovirales	Betaflexiviridae	Vitivirus	Grapevine virus A		0	0.00198133
	94	unclassified (derived from Viruses)	unclassified (derived from Viruses)	Tymovirales	Betaflexiviridae	Carlavirus	Passiflora latent carlavirus		0	0.00198133
	95	unclassified (derived from Viruses)	unclassified (derived from Viruses)	Tymovirales	Betaflexiviridae	Carlavirus	Chrysanthemum virus B		0	0.00148599
	96	unclassified (derived from Viruses)	unclassified (derived from Viruses)	Tymovirales	Betaflexiviridae	Carlavirus	Daphne virus S		0	0.00148599
	97	unclassified (derived from Viruses)	unclassified (derived from Viruses)	Tymovirales	Betaflexiviridae	Carlavirus	Hydrangea chlorotic mottle virus		0.00086192	0.000990663
	98	unclassified (derived from Viruses)	unclassified (derived from Viruses)	Tymovirales	Betaflexiviridae	Carlavirus	Potato virus S		0.00086192	0.000990663
	99	unclassified (derived from Viruses)	unclassified (derived from Viruses)	Tymovirales	Betaflexiviridae	unclassified (derived from Betaflexiviridae)	Sugarcane striate mosaic-associated virus		0.00086192	0.000990663
	100	unclassified (derived from Viruses)	unclassified (derived from Viruses)	Tymovirales	Betaflexiviridae	unclassified (derived from Betaflexiviridae)	Banana mild mosaic virus		0.00172384	0
	101	unclassified (derived from Viruses)	unclassified (derived from Viruses)	Tymovirales	Betaflexiviridae	Carlavirus	Narcissus symptomless virus		0.00086192	0.000495332
	102	unclassified (derived from Viruses)	unclassified (derived from Viruses)	Tymovirales	Betaflexiviridae	Carlavirus	Sweet potato chlorotic fleck virus		0	0.000990663
	103	unclassified (derived from Viruses)	unclassified (derived from Viruses)	Tymovirales	Gammaflexiviridae	Mycoflexivirus	Botrytis virus F		0	0.000495332
	104	unclassified (derived from Viruses)	unclassified (derived from Viruses)	unclassified (derived from Viruses)	Virgaviridae	Tobamovirus	Pepper mild mottle virus		80.0974	25.4536
	105	unclassified (derived from Viruses)	unclassified (derived from Viruses)	unclassified (derived from Viruses)	Bunyaviridae	Tospovirus	Tomato spotted wilt virus		0.257714	2.75107
	106	unclassified (derived from Viruses)	unclassified (derived from Viruses)	unclassified (derived from Viruses)	Virgaviridae	Tobamovirus	Tobacco mild green mosaic virus		1.33339	0.128786
	107	unclassified (derived from Viruses)	unclassified (derived from Viruses)	unclassified (derived from Viruses)	Potyviridae	Potyvirus	Onion yellow dwarf virus		0.237028	0.741016
	108	unclassified (derived from Viruses)	unclassified (derived from Viruses)	unclassified (derived from Viruses)	Partitiviridae	unclassified (derived from Partitiviridae)	Raphanus sativus cryptic virus 3		0.157731	0.637492
	109	unclassified (derived from Viruses)	unclassified (derived from Viruses)	unclassified (derived from Viruses)	Potyviridae	Potyvirus	Leek yellow stripe virus		0.476642	0.319984
	110	unclassified (derived from Viruses)	unclassified (derived from Viruses)	unclassified (derived from Viruses)	Caulimoviridae	Cavemovirus	Tobacco vein clearing virus		0.127564	0.505733
	111	unclassified (derived from Viruses)	unclassified (derived from Viruses)	unclassified (derived from Viruses)	Endornaviridae	Endornavirus	Phytophthora endornavirus 1		0.140493	0.486911
	112	unclassified (derived from Viruses)	unclassified (derived from Viruses)	unclassified (derived from Viruses)	Potyviridae	Potyvirus	Pepper mottle virus		0.124978	0.48493
	113	unclassified (derived from Viruses)	unclassified (derived from Viruses)	unclassified (derived from Viruses)	Bunyaviridae	Tospovirus	Impatiens necrotic spot virus		0.133598	0.23231
	114	unclassified (derived from Viruses)	unclassified (derived from Viruses)	unclassified (derived from Viruses)	Luteoviridae	Polerovirus	Beet western yellows virus		0.382693	0.0554771
	115	unclassified (derived from Viruses)	unclassified (derived from Viruses)	unclassified (derived from Viruses)	Virgaviridae	Tobamovirus	Tobacco mosaic virus		0.316325	0.00148599
	116	unclassified (derived from Viruses)	unclassified (derived from Viruses)	unclassified (derived from Viruses)	Endornaviridae	Endornavirus	Oryza sativa endornavirus		0.0137907	0.1273
	117	unclassified (derived from Viruses)	unclassified (derived from Viruses)	unclassified (derived from Viruses)	Luteoviridae	Polerovirus	Turnip yellows virus		0.189622	0.0262526
	118	unclassified (derived from Viruses)	unclassified (derived from Viruses)	unclassified (derived from Viruses)	Bromoviridae	Cucumovirus	Cucumber mosaic virus		0.0241338	0.0678604
	119	unclassified (derived from Viruses)	unclassified (derived from Viruses)	unclassified (derived from Viruses)	Potyviridae	Potyvirus	Tobacco etch virus		0.0577487	0.0485425
	120	unclassified (derived from Viruses)	unclassified (derived from Viruses)	unclassified (derived from Viruses)	Virgaviridae	Tobamovirus	Turnip vein-clearing virus		0.105154	0.010402
	121	unclassified (derived from Viruses)	unclassified (derived from Viruses)	unclassified (derived from Viruses)	Caulimoviridae	Cavemovirus	Cassava vein mosaic virus		0.0146526	0.0525051
	122	unclassified (derived from Viruses)	unclassified (derived from Viruses)	unclassified (derived from Viruses)	Partitiviridae	unclassified (derived from Partitiviridae)	Sclerotinia sclerotiorum partitivirus S		0.0741252	0.00594398
	123	unclassified (derived from Viruses)	unclassified (derived from Viruses)	unclassified (derived from Viruses)	Virgaviridae	Tobamovirus	Tomato mosaic virus		0.0706775	0.00544865
	124	unclassified (derived from Viruses)	unclassified (derived from Viruses)	unclassified (derived from Viruses)	Potyviridae	Potyvirus	Tobacco vein mottling virus		0.0206861	0.0277386
	125	unclassified (derived from Viruses)	unclassified (derived from Viruses)	unclassified (derived from Viruses)	Potyviridae	Potyvirus	Pea seed-borne mosaic virus		0.00258576	0.0326919
	126	unclassified (derived from Viruses)	unclassified (derived from Viruses)	unclassified (derived from Viruses)	Potyviridae	Potyvirus	Sweet potato virus C		0.00948112	0.0267479
	127	unclassified (derived from Viruses)	unclassified (derived from Viruses)	unclassified (derived from Viruses)	Luteoviridae	Polerovirus	Beet mild yellowing virus		0.0448199	0.00544865
	128	unclassified (derived from Viruses)	unclassified (derived from Viruses)	unclassified (derived from Viruses)	Virgaviridae	Tobamovirus	Bell pepper mottle tobamovirus		0.0474056	0.00148599
	129	unclassified (derived from Viruses)	unclassified (derived from Viruses)	unclassified (derived from Viruses)	Caulimoviridae	Badnavirus	Dioscorea bacilliform virus		0.00775728	0.0222899
	130	unclassified (derived from Viruses)	unclassified (derived from Viruses)	unclassified (derived from Viruses)	Potyviridae	Potyvirus	Moroccan watermelon mosaic virus		0.0224099	0.0128786
	131	unclassified (derived from Viruses)	unclassified (derived from Viruses)	unclassified (derived from Viruses)	Potyviridae	Potyvirus	Tobacco vein banding mosaic virus		0.00086192	0.0232806
	132	unclassified (derived from Viruses)	unclassified (derived from Viruses)	unclassified (derived from Viruses)	Virgaviridae	Tobamovirus	Youcai mosaic virus		0.0181003	0.0079253
	133	unclassified (derived from Viruses)	unclassified (derived from Viruses)	unclassified (derived from Viruses)	Caulimoviridae	Badnavirus	Banana streak Mys virus		0.00517152	0.0148599
	134	unclassified (derived from Viruses)	unclassified (derived from Viruses)	unclassified (derived from Viruses)	Virgaviridae	Tobamovirus	Ribgrass mosaic virus		0.0181003	0.00643931
	135	unclassified (derived from Viruses)	unclassified (derived from Viruses)	unclassified (derived from Viruses)	Caulimoviridae	Caulimovirus	Strawberry vein banding virus		0.00258576	0.0148599
	136	unclassified (derived from Viruses)	unclassified (derived from Viruses)	unclassified (derived from Viruses)	Caulimoviridae	Petuvirus	Petunia vein clearing virus		0	0.0148599
	137	unclassified (derived from Viruses)	unclassified (derived from Viruses)	unclassified (derived from Viruses)	Virgaviridae	Tobamovirus	Streptocarpus flower break virus		0.0232718	0.000990663
	138	unclassified (derived from Viruses)	unclassified (derived from Viruses)	unclassified (derived from Viruses)	Potyviridae	Potyvirus	Beet mosaic virus		0.00344768	0.011888
	139	unclassified (derived from Viruses)	unclassified (derived from Viruses)	unclassified (derived from Viruses)	Potyviridae	Potyvirus	Cowpea aphid-borne mosaic virus		0.0198242	0
	140	unclassified (derived from Viruses)	unclassified (derived from Viruses)	unclassified (derived from Viruses)	Virgaviridae	Tobamovirus	Obuda pepper virus		0.0172384	0.00148599
	141	unclassified (derived from Viruses)	unclassified (derived from Viruses)	unclassified (derived from Viruses)	Potyviridae	Potyvirus	Panax virus Y		0.00258576	0.00990663
	142	unclassified (derived from Viruses)	unclassified (derived from Viruses)	unclassified (derived from Viruses)	Caulimoviridae	Badnavirus	Citrus yellow mosaic virus		0	0.010402
	143	unclassified (derived from Viruses)	unclassified (derived from Viruses)	unclassified (derived from Viruses)	Potyviridae	Potyvirus	Algerian watermelon mosaic virus		0.011205	0.00346732
	144	unclassified (derived from Viruses)	unclassified (derived from Viruses)	unclassified (derived from Viruses)	Partitiviridae	Partitivirus	Discula destructiva virus 2		0.00775728	0.00445798
	145	unclassified (derived from Viruses)	unclassified (derived from Viruses)	unclassified (derived from Viruses)	Caulimoviridae	Badnavirus	Banana streak OL virus		0.00172384	0.00742997
	146	unclassified (derived from Viruses)	unclassified (derived from Viruses)	unclassified (derived from Viruses)	Partitiviridae	Partitivirus	Botryotinia fuckeliana partitivirus 1		0.00775728	0.00396265
	147	unclassified (derived from Viruses)	unclassified (derived from Viruses)	unclassified (derived from Viruses)	Caulimoviridae	Tungrovirus	Rice tungro bacilliform virus		0.00172384	0.00742997
	148	unclassified (derived from Viruses)	unclassified (derived from Viruses)	unclassified (derived from Viruses)	Luteoviridae	Polerovirus	Tobacco vein distorting virus		0.0120669	0.00148599
	149	unclassified (derived from Viruses)	unclassified (derived from Viruses)	unclassified (derived from Viruses)	Narnaviridae	Mitovirus	Ophiostoma mitovirus 4		0.00172384	0.00693464
	150	unclassified (derived from Viruses)	unclassified (derived from Viruses)	unclassified (derived from Viruses)	Virgaviridae	Tobamovirus	Paprika mild mottle virus		0.00775728	0.00346732
	151	unclassified (derived from Viruses)	unclassified (derived from Viruses)	unclassified (derived from Viruses)	unclassified (derived from Viruses)	unclassified (derived from Viruses)	Lactobacillus johnsonii prophage Lj771		0	0.00742997
	152	unclassified (derived from Viruses)	unclassified (derived from Viruses)	unclassified (derived from Viruses)	Potyviridae	Potyvirus	Plum pox virus		0	0.00742997
	153	unclassified (derived from Viruses)	unclassified (derived from Viruses)	unclassified (derived from Viruses)	Nodaviridae	Alphanodavirus	Flock house virus		0.010343	0.000495332
	154	unclassified (derived from Viruses)	unclassified (derived from Viruses)	unclassified (derived from Viruses)	Luteoviridae	Polerovirus	Beet chlorosis virus		0.0043096	0.00346732
	155	unclassified (derived from Viruses)	unclassified (derived from Viruses)	unclassified (derived from Viruses)	Potyviridae	Potyvirus	Pepper yellow mosaic virus		0	0.00594398
	156	unclassified (derived from Viruses)	unclassified (derived from Viruses)	unclassified (derived from Viruses)	Potyviridae	Potyvirus	Zucchini yellow mosaic virus		0	0.00594398
	157	unclassified (derived from Viruses)	unclassified (derived from Viruses)	unclassified (derived from Viruses)	Potyviridae	Potyvirus	Brugmansia suaveolens mottle virus		0.00258576	0.00396265
	158	unclassified (derived from Viruses)	unclassified (derived from Viruses)	unclassified (derived from Viruses)	Potyviridae	Potyvirus	Daphne mosaic virus		0.00948112	0
	159	unclassified (derived from Viruses)	unclassified (derived from Viruses)	unclassified (derived from Viruses)	Bunyaviridae	Tospovirus	Watermelon silver mottle virus		0.00258576	0.00396265
	160	unclassified (derived from Viruses)	unclassified (derived from Viruses)	unclassified (derived from Viruses)	Potyviridae	Rymovirus	Agropyron mosaic virus		0	0.00495332
	161	unclassified (derived from Viruses)	unclassified (derived from Viruses)	unclassified (derived from Viruses)	Caulimoviridae	Caulimovirus	Cauliflower mosaic virus		0.00258576	0.00346732
	162	unclassified (derived from Viruses)	unclassified (derived from Viruses)	unclassified (derived from Viruses)	Partitiviridae	Partitivirus	Discula destructiva virus 1		0.00603344	0.00148599
	163	unclassified (derived from Viruses)	unclassified (derived from Viruses)	unclassified (derived from Viruses)	Narnaviridae	Mitovirus	Gremmeniella abietina mitochondrial RNA virus S2		0	0.00495332
	164	unclassified (derived from Viruses)	unclassified (derived from Viruses)	unclassified (derived from Viruses)	Totiviridae	Totivirus	Saccharomyces cerevisiae virus L-BC (La)		0	0.00495332
	165	unclassified (derived from Viruses)	unclassified (derived from Viruses)	unclassified (derived from Viruses)	Partitiviridae	Partitivirus	Penicillium stoloniferum virus S		0.00258576	0.00297199
	166	unclassified (derived from Viruses)	unclassified (derived from Viruses)	unclassified (derived from Viruses)	Potyviridae	Potyvirus	Cocksfoot streak virus		0	0.00396265
	167	unclassified (derived from Viruses)	unclassified (derived from Viruses)	unclassified (derived from Viruses)	Luteoviridae	Polerovirus	Cucurbit aphid-borne yellows virus		0.00689536	0
	168	unclassified (derived from Viruses)	unclassified (derived from Viruses)	unclassified (derived from Viruses)	Narnaviridae	Mitovirus	Ophiostoma mitovirus 5		0.00172384	0.00247666
	169	unclassified (derived from Viruses)	unclassified (derived from Viruses)	unclassified (derived from Viruses)	Potyviridae	Potyvirus	Potato virus Y		0.00172384	0.00247666
	170	unclassified (derived from Viruses)	unclassified (derived from Viruses)	unclassified (derived from Viruses)	Leviviridae	unclassified (derived from Leviviridae)	Pseudomonas phage PRR1		0.0043096	0.000990663
	171	unclassified (derived from Viruses)	unclassified (derived from Viruses)	unclassified (derived from Viruses)	Caulimoviridae	unclassified (derived from Caulimoviridae)	Rudbeckia flower distortion virus		0	0.00346732
	172	unclassified (derived from Viruses)	unclassified (derived from Viruses)	unclassified (derived from Viruses)	Narnaviridae	Mitovirus	Thielaviopsis basicola mitovirus		0.00086192	0.00297199
	173	unclassified (derived from Viruses)	unclassified (derived from Viruses)	unclassified (derived from Viruses)	Caulimoviridae	Badnavirus	Banana streak virus strain Acuminata Vietnam		0.00086192	0.00247666
	174	unclassified (derived from Viruses)	unclassified (derived from Viruses)	unclassified (derived from Viruses)	Potyviridae	Potyvirus	Bean common mosaic necrosis virus		0	0.00297199
	175	unclassified (derived from Viruses)	unclassified (derived from Viruses)	unclassified (derived from Viruses)	Nodaviridae	Alphanodavirus	Boolarra virus		0.0043096	0.000495332
	176	unclassified (derived from Viruses)	unclassified (derived from Viruses)	unclassified (derived from Viruses)	Virgaviridae	Tobamovirus	Brugmansia mild mottle virus		0.00172384	0.00198133
	177	unclassified (derived from Viruses)	unclassified (derived from Viruses)	unclassified (derived from Viruses)	Bunyaviridae	Tospovirus	Capsicum chlorosis virus		0.00086192	0.00247666
	178	unclassified (derived from Viruses)	unclassified (derived from Viruses)	unclassified (derived from Viruses)	Caulimoviridae	Badnavirus	Commelina yellow mottle virus		0	0.00297199
	179	unclassified (derived from Viruses)	unclassified (derived from Viruses)	unclassified (derived from Viruses)	Potyviridae	Potyvirus	Papaya ringspot virus		0.00172384	0.00198133
	180	unclassified (derived from Viruses)	unclassified (derived from Viruses)	unclassified (derived from Viruses)	unclassified (derived from Viruses)	unclassified (derived from Viruses)	Southern tomato virus		0	0.00297199
	181	unclassified (derived from Viruses)	unclassified (derived from Viruses)	unclassified (derived from Viruses)	Caulimoviridae	Caulimovirus	Carnation etched ring virus		0.00086192	0.00198133
	182	unclassified (derived from Viruses)	unclassified (derived from Viruses)	unclassified (derived from Viruses)	Caulimoviridae	Caulimovirus	Eupatorium vein clearing virus		0	0.00247666
	183	unclassified (derived from Viruses)	unclassified (derived from Viruses)	unclassified (derived from Viruses)	Nodaviridae	Alphanodavirus	Black beetle virus		0.00344768	0
	184	unclassified (derived from Viruses)	unclassified (derived from Viruses)	unclassified (derived from Viruses)	Caulimoviridae	Badnavirus	Cycad leaf necrosis virus		0	0.00198133
	185	unclassified (derived from Viruses)	unclassified (derived from Viruses)	unclassified (derived from Viruses)	Partitiviridae	Partitivirus	Gremmeniella abietina RNA virus MS1		0.00258576	0.000495332
	186	unclassified (derived from Viruses)	unclassified (derived from Viruses)	unclassified (derived from Viruses)	Potyviridae	Potyvirus	Passion fruit woodiness virus		0.00172384	0.000990663
	187	unclassified (derived from Viruses)	unclassified (derived from Viruses)	unclassified (derived from Viruses)	unclassified (derived from Viruses)	unclassified (derived from Viruses)	Drosophila A virus		0.00172384	0.000495332
	188	unclassified (derived from Viruses)	unclassified (derived from Viruses)	unclassified (derived from Viruses)	Luteoviridae	Polerovirus	Melon aphid-borne yellows virus		0.00258576	0
	189	unclassified (derived from Viruses)	unclassified (derived from Viruses)	unclassified (derived from Viruses)	Potyviridae	Potyvirus	Banana bract mosaic virus		0.00086192	0.000495332
	190	unclassified (derived from Viruses)	unclassified (derived from Viruses)	unclassified (derived from Viruses)	Potyviridae	Potyvirus	Basella rugose mosaic virus		0.00172384	0
	191	unclassified (derived from Viruses)	unclassified (derived from Viruses)	unclassified (derived from Viruses)	Luteoviridae	Luteovirus	Bean leafroll virus		0.00172384	0
	192	unclassified (derived from Viruses)	unclassified (derived from Viruses)	unclassified (derived from Viruses)	Narnaviridae	Mitovirus	Botrytis cinerea mitovirus 1		0.00086192	0.000495332
	193	unclassified (derived from Viruses)	unclassified (derived from Viruses)	unclassified (derived from Viruses)	Caulimoviridae	Badnavirus	Bougainvillea spectabilis chlorotic vein-banding virus		0	0.000990663
	194	unclassified (derived from Viruses)	unclassified (derived from Viruses)	unclassified (derived from Viruses)	Luteoviridae	Polerovirus	Cereal yellow dwarf virus - RPV		0.00172384	0
	195	unclassified (derived from Viruses)	unclassified (derived from Viruses)	unclassified (derived from Viruses)	Potyviridae	Potyvirus	Chilli veinal mottle virus		0.00086192	0.000495332
	196	unclassified (derived from Viruses)	unclassified (derived from Viruses)	unclassified (derived from Viruses)	unclassified (derived from Viruses)	unclassified (derived from Viruses)	Chronic bee paralysis virus		0.00172384	0
	197	unclassified (derived from Viruses)	unclassified (derived from Viruses)	unclassified (derived from Viruses)	Leviviridae	Levivirus	Enterobacteria phage BZ13		0.00172384	0
	198	unclassified (derived from Viruses)	unclassified (derived from Viruses)	unclassified (derived from Viruses)	Leviviridae	Allolevivirus	Enterobacteria phage Qbeta sensu lato		0.00172384	0
	199	unclassified (derived from Viruses)	unclassified (derived from Viruses)	unclassified (derived from Viruses)	Bunyaviridae	Tospovirus	Groundnut bud necrosis virus		0.00086192	0.000495332
	200	unclassified (derived from Viruses)	unclassified (derived from Viruses)	unclassified (derived from Viruses)	unclassified (derived from Viruses)	unclassified (derived from Viruses)	Nora virus		0	0.000990663
	201	unclassified (derived from Viruses)	unclassified (derived from Viruses)	unclassified (derived from Viruses)	Virgaviridae	Tobamovirus	Odontoglossum ringspot virus		0.00172384	0
	202	unclassified (derived from Viruses)	unclassified (derived from Viruses)	unclassified (derived from Viruses)	Luteoviridae	Polerovirus	Potato leafroll virus		0.00172384	0
	203	unclassified (derived from Viruses)	unclassified (derived from Viruses)	unclassified (derived from Viruses)	Virgaviridae	Tobamovirus	Rehmannia mosaic virus		0.00086192	0.000495332
	204	unclassified (derived from Viruses)	unclassified (derived from Viruses)	unclassified (derived from Viruses)	Totiviridae	Totivirus	Saccharomyces cerevisiae virus L-A (L1)		0	0.000990663
	205	unclassified (derived from Viruses)	unclassified (derived from Viruses)	unclassified (derived from Viruses)	Caulimoviridae	Badnavirus	Taro bacilliform virus		0	0.000990663
	206	unclassified (derived from Viruses)	unclassified (derived from Viruses)	unclassified (derived from Viruses)	Bunyaviridae	Tospovirus	Tomato zonate spot virus		0	0.000990663
	207	unclassified (derived from Viruses)	unclassified (derived from Viruses)	unclassified (derived from Viruses)	Potyviridae	Potyvirus	Turnip mosaic virus		0	0.000990663
	208	unclassified (derived from Viruses)	unclassified (derived from Viruses)	unclassified (derived from Viruses)	Potyviridae	Potyvirus	Wild tomato mosaic virus		0.00086192	0.000495332
	209	unclassified (derived from Viruses)	unclassified (derived from Viruses)	unclassified (derived from Viruses)	Leviviridae	Levivirus	Acinetobacter phage AP205		0	0.000495332
	210	unclassified (derived from Viruses)	unclassified (derived from Viruses)	unclassified (derived from Viruses)	Totiviridae	unclassified (derived from Totiviridae)	Amasya cherry disease-associated mycovirus		0.00086192	0
	211	unclassified (derived from Viruses)	unclassified (derived from Viruses)	unclassified (derived from Viruses)	Totiviridae	unclassified (derived from Totiviridae)	Armigeres subalbatus virus SaX06-AK20		0.00086192	0
	212	unclassified (derived from Viruses)	unclassified (derived from Viruses)	unclassified (derived from Viruses)	Tombusviridae	Tombusvirus	Artichoke mottled crinkle virus		0	0.000495332
	213	unclassified (derived from Viruses)	unclassified (derived from Viruses)	unclassified (derived from Viruses)	Caulimoviridae	Badnavirus	Banana streak GF virus		0	0.000495332
	214	unclassified (derived from Viruses)	unclassified (derived from Viruses)	unclassified (derived from Viruses)	Caulimoviridae	Badnavirus	Banana streak virus		0	0.000495332
	215	unclassified (derived from Viruses)	unclassified (derived from Viruses)	unclassified (derived from Viruses)	Caulimoviridae	Badnavirus	Cacao swollen shoot virus		0	0.000495332
	216	unclassified (derived from Viruses)	unclassified (derived from Viruses)	unclassified (derived from Viruses)	Luteoviridae	Polerovirus	Cereal yellow dwarf virus - RPS		0.00086192	0
	217	unclassified (derived from Viruses)	unclassified (derived from Viruses)	unclassified (derived from Viruses)	Luteoviridae	Polerovirus	Chickpea chlorotic stunt virus		0.00086192	0
	218	unclassified (derived from Viruses)	unclassified (derived from Viruses)	unclassified (derived from Viruses)	Hypoviridae	Hypovirus	Cryphonectria hypovirus 3		0.00086192	0
	219	unclassified (derived from Viruses)	unclassified (derived from Viruses)	unclassified (derived from Viruses)	Hypoviridae	Hypovirus	Cryphonectria hypovirus 4		0.00086192	0
	220	unclassified (derived from Viruses)	unclassified (derived from Viruses)	unclassified (derived from Viruses)	Reoviridae	Cypovirus	Cypovirus 14		0	0.000495332
	221	unclassified (derived from Viruses)	unclassified (derived from Viruses)	unclassified (derived from Viruses)	Birnaviridae	Entomobirnavirus	Drosophila x virus		0	0.000495332
	222	unclassified (derived from Viruses)	unclassified (derived from Viruses)	unclassified (derived from Viruses)	Partitiviridae	Partitivirus	Fusarium poae virus 1		0	0.000495332
	223	unclassified (derived from Viruses)	unclassified (derived from Viruses)	unclassified (derived from Viruses)	Bromoviridae	Cucumovirus	Gayfeather mild mottle virus		0	0.000495332
	224	unclassified (derived from Viruses)	unclassified (derived from Viruses)	unclassified (derived from Viruses)	Tombusviridae	Tombusvirus	Grapevine Algerian latent virus		0	0.000495332
	225	unclassified (derived from Viruses)	unclassified (derived from Viruses)	unclassified (derived from Viruses)	Partitiviridae	Partitivirus	Gremmeniella abietina RNA virus MS2		0	0.000495332
	226	unclassified (derived from Viruses)	unclassified (derived from Viruses)	unclassified (derived from Viruses)	Potyviridae	Rymovirus	Hordeum mosaic virus		0	0.000495332
	227	unclassified (derived from Viruses)	unclassified (derived from Viruses)	unclassified (derived from Viruses)	Tombusviridae	Necrovirus	Leek white stripe virus		0.00086192	0
	228	unclassified (derived from Viruses)	unclassified (derived from Viruses)	unclassified (derived from Viruses)	Chrysoviridae	Chrysovirus	Magnaporthe oryzae chrysovirus 1		0	0.000495332
	229	unclassified (derived from Viruses)	unclassified (derived from Viruses)	unclassified (derived from Viruses)	Ophioviridae	Ophiovirus	Mirafiori lettuce big-vein virus		0	0.000495332
	230	unclassified (derived from Viruses)	unclassified (derived from Viruses)	unclassified (derived from Viruses)	Retroviridae	Gammaretrovirus	Murine leukemia virus		0	0.000495332
	231	unclassified (derived from Viruses)	unclassified (derived from Viruses)	unclassified (derived from Viruses)	Partitiviridae	unclassified (derived from Partitiviridae)	Mycovirus FusoV		0.00086192	0
	232	unclassified (derived from Viruses)	unclassified (derived from Viruses)	unclassified (derived from Viruses)	Bromoviridae	Cucumovirus	Peanut stunt virus		0	0.000495332
	233	unclassified (derived from Viruses)	unclassified (derived from Viruses)	unclassified (derived from Viruses)	Potyviridae	Potyvirus	Pennisetum mosaic virus		0	0.000495332
	234	unclassified (derived from Viruses)	unclassified (derived from Viruses)	unclassified (derived from Viruses)	Tombusviridae	Aureusvirus	Pothos latent virus		0.00086192	0
	235	unclassified (derived from Viruses)	unclassified (derived from Viruses)	unclassified (derived from Viruses)	Partitiviridae	unclassified (derived from Partitiviridae)	Primula malacoides virus China/Mar2007		0	0.000495332
	236	unclassified (derived from Viruses)	unclassified (derived from Viruses)	unclassified (derived from Viruses)	unclassified (derived from Viruses)	unclassified (derived from Viruses)	Rhododendron virus A		0	0.000495332
	237	unclassified (derived from Viruses)	unclassified (derived from Viruses)	unclassified (derived from Viruses)	Partitiviridae	Partitivirus	Rosellinia necatrix virus 1		0	0.000495332
	238	unclassified (derived from Viruses)	unclassified (derived from Viruses)	unclassified (derived from Viruses)	Potyviridae	Potyvirus	Scallion mosaic virus		0	0.000495332
	239	unclassified (derived from Viruses)	unclassified (derived from Viruses)	unclassified (derived from Viruses)	Totiviridae	Victorivirus	Sphaeropsis sapinea RNA virus 1		0	0.000495332
	240	unclassified (derived from Viruses)	unclassified (derived from Viruses)	unclassified (derived from Viruses)	Tombusviridae	Tombusvirus	Tomato bushy stunt virus		0	0.000495332
	241	unclassified (derived from Viruses)	unclassified (derived from Viruses)	unclassified (derived from Viruses)	Totiviridae	Totivirus	Ustilago maydis virus H1		0	0.000495332
	242	unclassified (derived from Viruses)	unclassified (derived from Viruses)	unclassified (derived from Viruses)	Potyviridae	Potyvirus	Wisteria vein mosaic virus		0.00086192	0
	243	unclassified (derived from Viruses)	unclassified (derived from Viruses)	unclassified (derived from Viruses)	Potyviridae	Potyvirus	Zantedeschia mild mosaic virus		0	0.000495332
	USM, ultra-small microbiome; NM, normal microbiome
