# Supplementary material for: Metatranscriptomic and metataxonomic insights into the ultra-small microbiome of the Korean fermented vegetable, kimchi
Source: Front Microbiol. 2022 Oct 5;13:1026513. doi: 10.3389/fmicb.2022.1026513 (PMC9581167; doi:10.3389/fmicb.2022.1026513)
Supplement: Supplementary file 5 [file Table_5.XLSX]

## Sheet: Sheet1 (2)
	Table S5. Correlation analysis between metataxonome and metatranscriptome. The metataxonome was at the genus level, and the metatranscritome was at the level 1. The re-sampling by bootstrapping was performed 20 times. Numbers in bold indicate those with positive or negative correlations greater than or equal to 0.5.
		Abiotrophia	Acidobacterium	Agrobacterium	Akkermansia	Alistipes	Alkaliphilus	Anabaena	Anaerostipes	Arthrobacter	Bacillus	Bacteroides	Bifidobacterium	Bradyrhizobium	Brevundimonas	Buttiauxella	Butyricimonas	Butyrivibrio	Capnocytophaga	Catenibacterium	Chryseobacterium	Chthoniobacter	Clostridium	Cobetia	Coenonia	Collinsella	Coprococcus	Corynebacterium	Cronobacter	Delftia	Dyella	Enterobacter	Enterococcus	Ethanoligenens	Eubacterium	Faecalibacterium	Flavobacterium	Fusobacterium	Halomonas	Herbaspirillum	Hespellia	Lactobacillus	Lactococcus	Legionella	Leuconostoc	Megamonas	Mesorhizobium	Mycobacterium	Obesumbacterium
	Virulence, Disease and Defense	-0.016384	0.34462	0.27454	-0.35578	0.093839	-0.054209	-0.29935	0.055445	0.27016	-0.042703	-0.51497	0.050923	-0.18801	0.32719	0.11806	-0.14832	-0.014811	-0.089812	-0.064883	-0.31173	-0.18748	-0.059477	0.12019	-0.049932	-0.040268	-0.30244	0.46579	-0.25537	-0.042978	-0.50141	-0.00032805	-0.011287	0.18394	0.07906	0.30554	-0.065406	-0.0945	-0.10242	-0.13267	0.29086	0.0077136	0.11275	0.12772	-0.09398	0.15418	-0.24142	0.090986	-0.076009
	Sulfur Metabolism	0.22316	-0.51391	-0.40661	0.25618	-0.13729	0.2959	0.30683	0.041718	-0.48411	0.23202	0.35493	-0.095993	0.024846	-0.33547	0.30237	0.16937	0.040597	0.21488	0.20303	0.28445	0.079711	-0.23077	0.080834	0.36147	0.35449	-0.14907	-0.064068	0.30211	-0.33592	0.18197	-0.11785	-0.0094107	0.15013	-0.067389	-0.22014	-0.020292	0.28632	0.079978	0.23112	-0.57887	-0.21568	-0.22462	-0.11751	0.049908	0.36537	0.32106	0.065748	0.47942
	Stress Response	-0.0075601	0.5239	0.23219	-0.1572	-0.18994	-0.35031	-0.32927	0.28454	-0.23869	-0.1681	0.35598	0.17398	-0.21085	-0.22438	-0.18308	-0.52125	-0.010029	-0.020944	-0.32998	-0.3524	0.12457	0.0022491	-0.062226	-0.28161	-0.27721	0.057404	0.11233	0.21005	-0.56796	-0.14323	0.086086	-0.092438	-0.26352	-0.015986	0.087049	-0.28455	0.098661	-0.13815	0.23951	0.093982	-0.015744	-0.0063536	-0.2107	0.14622	-0.13103	0.31553	-0.43368	-0.020143
	Secondary Metabolism	0.096714	0.30451	0.35495	-0.15813	-0.064116	0.080416	-0.028956	0.023007	-0.10244	0.23422	-0.048706	0.20202	0.23532	0.32047	-0.21357	0.15687	-0.062411	0.016606	-0.12077	-0.01419	-0.19129	0.29799	0.024679	0.0033983	-0.44494	0.1637	-0.30115	0.089869	-0.21696	-0.23511	0.064229	-0.11488	-0.25844	0.099964	-0.15545	-0.019263	0.08632	-0.53103	-0.05407	0.16395	0.096512	0.52466	0.24523	-0.26249	-0.23563	0.20269	0.24826	-0.096952
	Respiration	-0.13428	-0.23183	-0.083849	-0.21526	-0.25134	-0.43636	-0.25175	-0.01581	0.090821	0.19689	0.17576	-0.13757	-0.1606	0.21106	-0.16351	0.24728	-0.31019	0.22454	0.068236	-0.23466	-0.22674	-0.14955	0.15759	-0.16135	0.23563	0.03255	0.29779	0.12489	0.18449	-0.083394	-0.27284	-0.096636	-0.27493	-0.14949	-0.22431	0.17349	0.05019	0.27226	0.20963	0.21137	-0.098458	0.25069	-0.037162	0.53281	-0.36988	-0.44197	0.048152	-0.017463
	Regulation and Cell signaling	-0.023268	-0.2581	0.35823	0.070182	-0.031773	0.25107	-0.027844	-0.41203	0.11897	0.39828	0.059813	-0.3402	0.16419	0.059829	-0.15875	0.073029	-0.57222	0.15227	0.12565	-0.038424	-0.14673	-0.017932	0.53708	-0.10202	-0.37291	-0.21085	-0.094193	0.18766	-0.32313	0.074762	-0.068711	-0.11819	-0.042294	0.41537	-0.32058	0.23281	0.58489	-0.47408	-0.33381	-0.18839	0.12999	0.3896	0.59208	-0.038713	0.092279	0.014748	-0.33782	0.28289
	RNA Metabolism	0.23005	0.15325	0.18353	-0.050692	-0.22956	0.10952	0.0327	-0.01899	-0.16369	0.33894	0.034102	0.1498	0.15111	0.11948	-0.17866	0.11156	-0.05258	0.0014806	0.27046	-0.020476	-0.009071	0.062348	0.022851	-0.20635	-0.39104	0.39263	-0.19139	0.13367	-0.12046	-0.13231	-0.13289	-0.3601	-0.42697	0.23565	-0.20551	0.2468	0.3368	-0.48938	-0.2256	0.15169	0.12908	0.36981	0.4379	-0.21704	-0.23971	0.085344	0.19639	-0.29588
	Protein Metabolism	-0.14935	0.19933	0.46933	-0.2765	0.015514	-0.20217	-0.13157	-0.13343	0.085387	-0.51841	0.025818	-0.16291	0.11624	0.21905	0.26445	-0.32371	-0.058373	0.027912	-0.48954	-0.32685	-0.4269	0.088141	0.21502	0.28615	-0.20656	-0.1004	-0.14922	-0.16403	-0.19574	0.12301	-0.24605	0.2122	-0.076418	-0.39969	-0.273	-0.038745	0.22449	0.11793	0.29312	0.15305	0.07477	0.15798	-0.1622	0.053828	-0.095787	-0.2682	-0.15891	-0.023458
	Potassium metabolism	0.070016	-0.072231	0.3587	0.016874	-0.12241	0.086987	0.21633	-0.2648	0.13661	-0.023552	0.059098	-0.045677	0.19513	0.49244	-0.35671	0.38661	0.034931	-0.02713	-0.10813	-0.22105	-0.16321	0.33749	0.26463	-0.26793	-0.42471	-0.011078	0.0024372	-0.062996	0.24555	-0.13596	0.27706	0.0080795	-0.43015	0.15361	-0.19972	0.14373	-0.08637	-0.090837	0.10397	0.263	0.54829	0.43646	0.22236	0.0079381	-0.56605	-0.0035709	-0.24009	-0.19728
	Photosynthesis	0.02561	-0.054965	0.15737	0.26651	-0.09453	-0.14558	-0.078797	-0.021174	-0.053352	-0.31033	-0.33439	0.37519	-0.33325	0.0065549	-0.14575	-0.0037661	0.31958	-0.17997	0.13601	0.13314	0.2183	0.072978	-0.013531	-0.24509	-0.31603	-0.010136	0.37687	-0.093483	0.012211	-0.19758	0.66758	-0.11701	-0.0062946	0.095668	0.14849	-0.30126	-0.2192	-0.28251	-0.0098244	0.07164	0.10889	0.11048	0.084831	-0.35705	0.062311	0.052835	-0.026588	0.084866
	Phosphorus Metabolism	0.65357	-0.0019298	0.16561	0.3029	-0.16649	0.38202	0.3074	0.19836	-0.020225	-0.24903	-0.19526	-0.0060434	0.0070925	0.098159	0.30765	-0.31271	0.1937	0.20447	-0.026042	0.34155	-0.073206	0.29217	-0.18848	0.57238	-0.25817	0.41855	-0.18404	-0.027891	-0.040101	0.31197	0.36376	0.17091	0.13887	-0.3071	-0.019163	-0.11619	-0.097116	-0.28619	0.24269	-0.22203	-0.36318	-0.27279	-0.35178	0.004625	0.081433	0.20428	-0.099625	-0.24883
	Phages, Prophages, Transposable elements, Plasmids	0.087214	0.1677	0.072765	0.097162	-0.066755	-0.16804	-0.17071	0.19031	0.00061354	0.57353	0.16927	-0.19822	-0.27453	0.09141	0.047811	-0.050339	-0.28858	0.11876	-0.48024	-0.35989	-0.24088	0.24815	0.11824	0.028751	0.29768	-0.18469	0.1563	0.3625	-0.35024	0.022474	0.1026	0.17228	0.1438	0.026762	0.52175	0.17879	-0.12639	-0.027097	0.097853	0.053104	-0.13	0.15973	-0.16687	0.25547	0.080605	0.28438	-0.063292	0.26245
	Nucleosides and Nucleotides	-0.39725	-0.095881	0.061899	0.04426	0.17798	-0.061734	-0.0062852	-0.29102	0.090617	0.27812	0.25508	-0.3347	-0.0073075	-0.10167	0.22939	0.055364	-0.47893	0.1838	-0.3023	-0.04486	-0.35345	-0.047832	0.31838	0.12867	0.34331	-0.28031	-0.050787	0.3772	-0.2004	0.18445	-0.27012	-0.1192	0.34805	-0.24422	0.033038	-0.14303	0.30054	0.3152	-0.022011	-0.41955	-0.23891	0.17458	-0.076906	0.39759	0.18602	0.11866	0.062804	0.28691
	Nitrogen Metabolism	-0.31134	0.095144	0.22886	-0.24148	0.43414	-0.048037	-0.11104	0.14985	0.4459	-0.08415	-0.41924	0.0028979	0.12615	0.17211	0.18867	-0.24678	-0.36425	-0.11789	-0.2921	0.06135	-0.038776	0.41673	0.088569	0.21978	0.26053	-0.12496	-0.15986	-0.53865	-0.048934	-0.3489	-0.040681	0.38391	0.25562	-0.15441	-0.22404	0.041513	-0.048962	0.09279	-0.2635	0.29863	-0.11933	-0.15411	0.24074	0.055394	0.10373	-0.29867	-0.085966	0.022296
	Motility and Chemotaxis	-0.27105	0.05029	0.13864	-0.39423	-0.1819	0.091401	-0.019098	0.31436	0.30903	0.076071	-0.18032	0.3079	-0.19949	0.11725	-0.16714	-0.099471	-0.37241	-0.55138	-0.09812	-0.32453	-0.14113	0.10229	0.048026	-0.49774	-0.13353	-0.26864	0.051179	0.0021581	0.064098	-0.46534	0.3093	-0.23478	0.13988	0.51513	0.24131	0.24081	-0.25634	-0.10464	-0.065047	0.38254	0.032515	0.20466	0.31511	-0.21078	-0.073921	0.20511	-0.39224	0.123
	Miscellaneous	-0.11516	-0.43604	-0.20219	0.18585	-0.19554	-0.40597	-0.13092	0.040069	0.034046	0.29488	-0.19362	-0.018773	-0.33397	-0.01595	-0.065619	0.060449	-0.36954	0.21164	0.26759	0.27649	0.13054	-0.079205	-0.0061483	-0.17522	0.12359	0.35656	0.23817	0.16107	0.1347	0.12345	0.073856	-0.078065	-0.092722	0.036344	-0.26659	0.18399	0.16856	-0.082786	-0.16505	0.04432	-0.3149	0.26194	0.24299	0.14698	-0.14228	-0.33763	0.25727	0.066744
	Metabolism of Aromatic Compounds	-0.26732	-0.080048	0.21069	0.19012	0.31613	0.16704	0.11434	-0.69523	0.15145	-0.34866	0.13389	0.035929	0.36402	-0.17914	0.0033302	0.31433	0.22587	-0.18717	0.35859	0.16248	-0.10358	-0.047872	0.24544	-0.0011661	-0.043046	0.00036174	-0.27992	-0.20405	0.29976	0.1161	-0.28724	-0.38221	-0.066736	-0.27576	-0.2074	-0.14494	0.25566	0.19072	-0.27331	-0.185	0.29972	-0.11285	0.24512	-0.072277	0.087111	-0.25091	0.096586	-0.26601
	Membrane Transport	-0.31766	0.23562	0.26065	-0.11038	0.23925	-0.026372	-0.096302	-0.22934	0.21746	-0.14968	-0.096853	0.19984	-0.38822	-0.13335	0.15716	-0.29003	-0.19797	-0.12242	-0.14062	-0.17851	-0.24831	-0.049724	0.24639	-0.068032	-0.030044	0.019863	-0.020815	0.061216	-0.0059576	0.16433	-0.16488	-0.4582	0.59815	-0.20898	0.28278	-0.16368	0.21017	0.10329	-0.15673	-0.27134	-0.2155	-0.20878	-0.1917	0.27782	0.14784	-0.053933	-0.072856	-0.1545
	Iron acquisition and metabolism	-0.009605	-0.33474	-0.55146	0.081078	0.0096064	0.19346	0.079161	0.26148	-0.11049	0.19372	0.040828	0.31589	0.029711	-0.41404	-0.21685	0.26893	0.005466	-0.19099	0.50485	0.54192	0.26742	-0.17604	-0.31763	-0.034885	0.25257	-0.14136	-0.020371	0.19402	0.041379	-0.22897	0.23939	0.01684	0.044803	0.34932	0.015316	-0.11585	-0.31171	-0.16342	0.0051075	-0.17333	-0.29192	-0.15707	0.19915	-0.29379	0.26445	0.26224	0.13338	0.36281
	Fatty Acids, Lipids, and Isoprenoids	0.10339	0.52885	0.1419	-0.29534	0.35009	-0.031521	-0.23952	-0.033974	0.29865	-0.34606	-0.39983	0.16718	-0.002762	0.11066	-0.19601	-0.16607	0.21099	-0.051638	0.063743	0.06492	-0.15278	-0.051071	-0.23352	0.090466	-0.29225	-0.042635	0.21047	-0.12304	0.1306	-0.21258	0.0031675	0.30094	-0.047339	0.073007	0.25367	-0.26677	-0.30957	-0.29922	0.032186	0.19351	-0.045613	-0.019874	0.014045	-0.19843	-0.052308	-0.2473	0.1874	-0.33287
	Dormancy and Sporulation	0.11243	-0.10744	-0.046945	0.16488	-0.12707	-0.35479	-0.037643	0.0064406	-0.2017	-0.018934	-0.38928	-0.019764	-0.56777	-0.028418	0.36966	-0.30058	0.03268	0.075858	0.027586	-0.043302	-0.0091178	-0.24562	-0.11598	-0.11658	-0.020669	0.36364	0.37416	0.15979	-0.03099	0.31496	-0.060176	-0.098887	0.11916	-0.039471	0.14664	0.18577	0.32105	-0.091549	-0.11301	0.031741	-0.15744	0.20107	0.0096946	-0.10809	0.089631	-0.22206	0.47758	-0.063669
	DNA Metabolism	0.018836	0.068175	-0.04055	0.30286	-0.26479	-0.30967	-0.0081095	0.062318	-0.29148	0.0041428	0.059535	-0.29518	-0.27737	0.11411	0.41535	-0.1892	0.23174	0.26574	-0.57755	-0.23444	-0.030881	-0.0222	-0.018625	0.21073	0.11887	0.050438	0.13338	0.21345	-0.11725	0.52986	0.12771	0.10959	0.22143	-0.35241	0.37962	-0.027748	-0.042241	0.29447	0.23457	-0.16091	-0.04879	0.1382	-0.60815	0.020334	0.093299	0.15851	0.20104	0.16125
	Cofactors, Vitamins, Prosthetic Groups, Pigments	-0.040052	-0.28935	-0.14885	-0.020988	0.16243	0.23646	0.18694	-0.02081	0.1503	0.11716	0.36284	-0.08933	0.072622	-0.41228	-0.23358	0.033009	-0.38151	-0.46447	0.097683	-0.10257	-0.15986	-0.031549	-0.17371	-0.3406	0.12585	-0.11617	-0.39488	0.24006	0.12248	0.25719	-0.15219	0.05031	0.032266	0.46809	0.15298	0.44827	-0.046376	0.01216	-0.073105	0.11855	0.092461	-0.14121	0.21797	0.066916	0.050975	0.21756	-0.38244	0.18776
	Clustering-based subsystems	-0.43057	-0.18774	-0.45217	-0.30637	0.34895	-0.38374	0.0047212	-0.012169	0.042793	-0.052466	0.15055	-0.037555	-0.31557	-0.19764	-0.13761	0.04108	-0.23056	-0.091288	-0.19252	-0.16292	-0.10833	-0.28067	-0.12376	-0.26834	0.39552	-0.2064	0.16247	0.21377	0.21379	0.17722	-0.368	0.35167	0.114	0.15701	0.042317	0.16965	-0.084833	0.45587	0.21692	0.050566	0.036663	-0.045474	-0.12054	0.30648	-0.23921	-0.23941	0.10563	0.20225
	Cell Wall and Capsule	-0.094767	0.22906	0.098337	-0.055805	0.042159	0.28074	0.039409	-0.089319	0.17028	-0.028597	-0.12382	-0.20963	0.42473	0.19978	0.16883	-0.15738	0.02597	0.3104	-0.093476	0.17396	0.1907	0.083625	0.22988	0.44989	-0.17714	0.047054	-0.32535	-0.34379	0.014507	0.12479	-0.1383	0.080905	0.14852	-0.16442	-0.27872	-0.066056	0.14861	0.02307	-0.21637	-0.24749	-0.028252	-0.19218	-0.044721	-0.11278	0.041923	-0.12378	-0.12694	-0.20792
	Cell Division and Cell Cycle	0.25365	0.095891	-0.30098	0.17992	-0.013733	-0.045829	-0.061105	0.19855	-0.01817	0.088231	0.11875	-0.068258	0.11771	-0.22688	-0.15988	0.11749	0.28205	-0.19717	0.18403	0.070824	0.12033	-0.04818	-0.44911	-0.12078	0.23917	-0.097164	0.18821	0.14853	0.085614	-0.13195	0.16646	0.3216	-0.38447	0.23288	0.43573	0.061514	-0.47419	-0.013435	0.0749	0.27997	0.076106	-0.036315	0.085643	-0.25776	0.10598	0.17081	0.099386	0.0097056
	Carbohydrates	-0.30131	0.13647	0.013357	-0.23679	0.39868	-0.4922	-0.090506	-0.2364	0.19066	-0.28475	0.025302	-0.03496	-0.33256	0.051958	-0.12817	0.023186	-0.0036722	-0.12992	-0.296	-0.40573	-0.30429	-0.069617	0.0020967	-0.34798	0.20109	-0.16885	0.41201	0.074982	0.23854	-0.018873	-0.25057	0.27223	-0.10623	-0.073349	0.21061	0.015193	-0.11525	0.42781	0.22049	0.27751	0.28475	0.098324	-0.08976	0.35982	-0.37034	-0.35213	0.098757	-0.15261
	Amino Acids and Derivatives	-0.085934	-0.024159	-0.28645	0.25791	0.043412	-0.31081	0.081855	-0.035046	-0.028107	-0.21009	0.1583	-0.23874	-0.077446	-0.39812	0.40821	-0.21944	0.13695	-0.044329	-0.032137	0.13032	-0.086096	-0.18063	-0.17978	0.12274	0.45894	-0.021887	0.29695	0.32535	-0.059996	0.18495	-0.1392	0.3523	-0.28588	-0.22303	0.15363	0.016017	0.028663	0.39911	0.22352	-0.063463	-0.13538	-0.03118	0.062596	-0.12106	0.14552	-0.049939	0.21186	-0.016735
[truncated: 25 more columns]
